# Supplementary material for: Synergistic effect of HDAC inhibitor Chidamide with Cladribine on cell cycle arrest and apoptosis by targeting HDAC2/c-Myc/RCC1 axis in acute myeloid leukemia
Source: Exp Hematol Oncol. 2023 Feb 27;12:23. doi: 10.1186/s40164-023-00383-5 (PMC9972767; doi:10.1186/s40164-023-00383-5)
Supplement: Supplementary file 1 — Additional file 1: Table S1. Clinical features of 5 AML patients. [file 40164_2023_383_MOESM1_ESM.xlsx]

## Sheet: Sheet1
Clinical features	1#	2#	3#	4#	5#
Gender	male	female	female	male	male
Age (year)	16	36	53	73	71
FAB AML classification	M5a	M1	relapsed/refractory, M5b	CMML-BP	relapsed/refractory, M2
Genetic mutation/fusion gene	KRAS+, MLL-AF6+	KIT+，AML1-ETO+	FLT3-ITD	TET2, EZH2, RUNX1, ATRX, CBL, SETBP1, JAK2	TET2, CEBPA, NRAS, CSF3R
Karyotype	46,XY,t(6,11)(q27;q23)[20]	-	46,XX[20]	46,XY,add(10),(p13),[12],/45-46,xy,-2,-10,-17,-18,-20,+5mar,[CP4]/46,XY[4]	46,XY[20]
Flow cytometric immunotyping	CD34+，CD117+，CD13+，CD33+，CD11B+，CD64+，CD4+, CD7-，HLA-DR-，CD10-，CD20-，CD19-，CD14-，CD2-，CD15-，CD56-，CD38-，CD8-，CD3-	CD34+，HLA-DR+，CD117+，CD15+，CD13+，CD56+，CD38+，CD7-，CD10-，CD20-，CD19-，CD14-，CD33-，CD2-，CD11B-，CD64-， CD4-，CD8-，CD3-	CD7+，CD34+，CD117+，CD13+，CD33+，CD38+，MPO+，CD11B+，CD3+，CD45+，HLA-DR-，CD10-，CD20-，CD19-，CD14-，CD2-，CD15-，CD64-，CD56-，CD4-，CD8-，cCD3-	CD34+，CD13+，CD33+，CD117+，CD38+，CD56+，CD7-，CD10-，CD20-，CD19-，CD14-，CD2-，CD15-，CD11B-，CD64-，CD4-，CD8-，CD3-	CD7+，CD34+，CD33+，MPO+，HLA-DR-，CD10-，CD20-，CD19-，CD14-，CD2-，CD117-，CD15-， CD11B-，CD64-，CD56-，CD4-，CD8-，CD3-，cCD3-
blast percentage	0.89	0.85	0.936	(PB) 23%	0.76
