# Supplementary material for: Synergistic effect of HDAC inhibitor Chidamide with Cladribine on cell cycle arrest and apoptosis by targeting HDAC2/c-Myc/RCC1 axis in acute myeloid leukemia
Source: Exp Hematol Oncol. 2023 Feb 27;12:23. doi: 10.1186/s40164-023-00383-5 (PMC9972767; doi:10.1186/s40164-023-00383-5)
Supplement: Supplementary file 2 — Additional file 2: Table S2. The ChIP-seq scores of c-Myc binding targets in hematopoietic stem and progenitor cells. [file 40164_2023_383_MOESM2_ESM.xls]

## Sheet: Table S2
# Argument List:
# Name = 71015_5fold_gene_score.txt
# peak file = ./fold/71015_tmp
# decay = 10000 bp
# genome = /project/dev/rongbin/xy/rp/hg38_refGene.bed
#chrom	txStart	txEnd	refseq	score	strand	symbol
chr6	26199558	26199987	NM_003522.3	5.576	+	H2BC7
chr6	26196783	26199292	NM_003530.4	5.562	-	H3C4
chr6	26198783	26199292	NM_021065.3	5.562	-	H2AC7
chr6	26204644	26205020	NM_003545.3	5.51	+	H4C5
chr6	26188709	26189075	NM_003539.3	5.345	-	H4C4
chr6	26031588	26032059	NM_003537.3	4.935	-	H3C2
chr6	26033091	26033567	NM_003513.2	4.86	-	H2AC4
chr6	26026895	26027251	NM_003544.2	4.766	-	H4C2
chr6	26183795	26184229	NM_003523.2	4.713	+	H2BC6
chr6	26216199	26216643	NM_003518.3	4.608	-	H2BC8
chr6	26216919	26217482	NM_021052.2	4.585	+	H2AC8
chr6	26043226	26043656	NM_021062.2	4.485	-	H2BC3
chr6	27824124	27824479	NM_021968.3	4.436	+	H4C11
chr6	26021678	26022049	NM_003538.3	4.426	+	H4C1
chr6	26045410	26045868	NM_003531.2	4.404	+	H3C3
chr6	27831173	27831526	NM_003541.2	4.348	-	H4C12
chr6	26020489	26020957	NM_003529.2	4.244	+	H3C1
chr6	27837879	27838338	NM_003510.2	4.214	-	H2AC15
chr6	27838661	27839109	NM_003520.3	4.188	+	H2BC15
chr6	27871844	27872320	NM_003533.2	4.118	-	H3C11
chr6	27866791	27867580	NM_005322.2	4.108	-	H1-5
chr6	27873147	27873510	NM_003546.2	4.005	-	H4C13
chr6	27865328	27865797	NM_003511.2	3.967	+	H2AC16
chr6	27133037	27133534	NM_021064.4	3.919	+	H2AC11
chr6	27132315	27132795	NM_021058.3	3.886	-	H2BC11
chr12	46358187	46372772	NM_001307936.2	3.813	-	SLC38A2
chr12	46358187	46372772	NM_018976.5	3.813	-	SLC38A2
chr6	26123466	26123903	NM_003526.2	3.738	-	H2BC4
chr6	26124144	26124689	NM_003512.3	3.718	+	H2AC6
chr19	58544751	58550721	XM_024451309.1	3.642	+	TRIM28
chr6	26250141	26250606	NM_021018.2	3.639	-	H3C7
chr6	26240425	26240792	NM_003540.3	3.634	+	H4C6
chr6	26017031	26017811	NM_005325.3	3.632	-	H1-1
chr6	27815043	27815488	NM_003521.2	3.609	+	H2BC14
chr6	26055739	26056470	NM_005319.3	3.605	-	H1-2
chr6	26251650	26252074	NM_003524.2	3.596	+	H2BC9
chr6	26234211	26234987	NM_005320.2	3.592	-	H1-3
chr19	58544063	58550714	NM_005762.3	3.577	+	TRIM28
chr6	27814301	27814739	NM_021066.2	3.566	-	H2AC14
chr6	27139308	27139677	NM_003495.2	3.556	+	H4C9
chr6	26225154	26225615	NM_003532.2	3.496	+	H3C6
chr6	26246610	26246976	NM_003547.2	3.479	-	H4C7
chr19	58513529	58542717	NM_001316980.1	3.418	-	ZBTB45
chr16	30407413	30418594	NM_016643.3	3.411	+	ZNF771
chr16	30407605	30419413	NM_001142305.2	3.402	+	ZNF771
chr6	26158120	26158606	NM_021063.3	3.252	+	H2BC5
chr6	26158120	26171348	NM_138720.2	3.252	+	H2BC5
chr6	26158007	26159201	XM_005249039.4	3.247	+	H2BC5
chr6	33291653	33299387	NM_001243738.1	3.196	-	RGL2
chr6	33291653	33299364	XM_024446505.1	3.195	-	RGL2
chr6	33291653	33298941	NM_004761.5	3.152	-	RGL2
chr1	149811878	149812372	NM_001024599.4	3.131	-	H2BC18
chr1	149782688	149812372	NM_001161334.1	3.131	-	H2BC18
chr19	58513529	58538910	NM_001316982.1	3.126	-	ZBTB45
chr19	58551565	58555104	NM_014453.4	3.122	-	CHMP2A
chr19	58551565	58555104	NM_198426.3	3.122	-	CHMP2A
chr19	58551565	58555104	XM_005258746.3	3.122	-	CHMP2A
chr6	26156330	26157114	NM_005321.2	3.103	+	H1-4
chr1	149813224	149813680	NM_001123375.2	3.094	-	H3C13
chr19	58551565	58555623	XM_005258747.3	3.074	-	CHMP2A
chr6	27810063	27810535	NM_003536.2	3.065	+	H3C10
chr6	26270917	26271383	NM_003534.2	3.033	-	H3C8
chr15	101175726	101252047	NM_014918.5	3.009	-	CHSY1
chr6	26272975	26273411	NM_003525.2	2.997	+	H2BC10
chr8	42836673	42843324	NM_018105.3	2.989	-	THAP1
chr8	42836673	42843330	NM_199003.1	2.989	-	THAP1
chr19	4360369	4400546	NM_001199943.2	2.975	-	SH3GL1
chr19	4360369	4400546	NM_001199944.2	2.975	-	SH3GL1
chr19	4360369	4400546	NM_003025.4	2.975	-	SH3GL1
chr6	31546850	31558828	NM_001144962.2	2.97	+	NFKBIL1
chr6	31546850	31558828	NM_001144963.2	2.97	+	NFKBIL1
chr6	31544443	31546741	NM_138282.3	2.97	-	ATP6V1G2
chr6	31544443	31546607	NM_001204078.2	2.962	-	ATP6V1G2
chr6	31544443	31546607	NM_130463.4	2.962	-	ATP6V1G2
chr3	179653207	179784734	XM_017007426.1	2.96	+	USP13
chr3	179653197	179789400	XM_011513269.1	2.959	+	USP13
chr5	111729302	111757974	XM_006714733.2	2.956	-	NREP
chr3	179653039	179789400	NM_003940.3	2.948	+	USP13
chr5	111729302	111758095	NM_001142477.1	2.947	-	NREP
chr3	156674589	156706769	NM_015508.5	2.945	+	TIPARP
chr5	111728801	111757728	NM_001142478.2	2.942	-	NREP
chr5	111729302	111758217	NM_001142476.1	2.937	-	NREP
chr1	84298537	84350797	NM_001010971.3	2.936	+	SAMD13
chr5	111729302	111757554	NM_001142479.1	2.927	-	NREP
chr5	111729302	111757554	NM_001142480.1	2.927	-	NREP
chr6	31547607	31558828	NM_001144961.2	2.914	+	NFKBIL1
chr6	31547607	31558828	NM_005007.4	2.914	+	NFKBIL1
chr3	179653657	179784734	XM_017007425.1	2.913	+	USP13
chr11	85657563	85665128	NM_001039618.3	2.91	-	CREBZF
chr11	85657989	85665147	XM_006718642.3	2.906	-	CREBZF
chr11	85657989	85665147	XM_011545195.2	2.906	-	CREBZF
chr11	85657989	85665147	XM_017018086.1	2.906	-	CREBZF
chr11	85657984	85665147	XM_017018087.1	2.906	-	CREBZF
chr11	85657989	85665147	XM_017018088.1	2.906	-	CREBZF
chr11	85657984	85665147	XM_017018089.1	2.906	-	CREBZF
chr11	85657989	85665147	XM_017018090.1	2.906	-	CREBZF
chr11	85657984	85665147	XM_017018091.1	2.906	-	CREBZF
chr11	85657984	85665147	XM_017018092.1	2.906	-	CREBZF
chr12	96278548	96400418	XM_017019407.2	2.906	-	CDK17
chr12	96278260	96400438	NM_001170464.3	2.905	-	CDK17
chr12	96278260	96400438	NM_002595.5	2.905	-	CDK17
chr17	47837691	47841291	XM_005257776.5	2.904	-	SCRN2
chr6	26103947	26104336	NM_003542.3	2.904	+	H4C3
chr17	47837691	47841272	NM_001145023.2	2.903	-	SCRN2
chr17	47837691	47841272	NM_138355.4	2.903	-	SCRN2
chr17	47837690	47841260	XM_017025286.1	2.902	-	SCRN2
chr17	47837691	47841260	XM_024451019.1	2.902	-	SCRN2
chr15	101175726	101251470	XM_011521364.2	2.901	-	CHSY1
chr5	111729302	111757408	NM_001142481.1	2.898	-	NREP
chr5	111729302	111757406	NM_001142482.1	2.897	-	NREP
chr3	156674925	156706769	NM_001184717.1	2.886	+	TIPARP
chr12	96278548	96399403	XM_017019406.1	2.884	-	CDK17
chr6	27890314	27890791	NM_003535.2	2.882	-	H3C12
chr12	96278548	96399377	XM_017019405.1	2.879	-	CDK17
chr1	84299516	84350639	XM_017000377.2	2.865	+	SAMD13
chr5	111729302	111757228	XM_006714732.1	2.862	-	NREP
chr5	111729302	111757193	NM_004772.4	2.855	-	NREP
chr19	4402595	4447541	XM_011527605.2	2.842	+	CHAF1A
chr19	4402595	4445017	XM_011527606.2	2.842	+	CHAF1A
chr19	4402595	4443396	XM_011527607.2	2.842	+	CHAF1A
chr6	33291653	33297102	XM_011514781.1	2.84	-	RGL2
chr6	33293248	33297102	XM_011514785.3	2.84	-	RGL2
chr19	4402639	4443396	NM_005483.3	2.833	+	CHAF1A
chr19	58555711	58558610	NM_003969.4	2.825	-	UBE2M
chr11	59142855	59155038	NM_001142519.3	2.824	+	FAM111A
chr11	59142855	59155038	NM_001142521.3	2.824	+	FAM111A
chr11	59142855	59155038	NM_001312909.2	2.824	+	FAM111A
chr11	59142855	59155038	NM_001312910.2	2.824	+	FAM111A
chr11	59142745	59155038	NM_001142520.2	2.821	+	FAM111A
chr11	59143161	59155038	NM_001369455.1	2.815	+	FAM111A
chr11	59143161	59155038	NM_001369456.1	2.815	+	FAM111A
chr10	43385616	43397345	NM_001098207.1	2.815	-	HNRNPF
chr6	31530225	31542002	NM_004640.7	2.801	-	DDX39B
chr6	31530225	31542002	NM_080598.6	2.801	-	DDX39B
chr6	27146360	27146857	NM_001312653.1	2.792	-	H2BC12
chr6	27138292	27146857	NM_080593.2	2.792	-	H2BC12
chr11	59144861	59155038	NM_001312911.2	2.792	+	FAM111A
chr11	59144861	59155038	NM_001369457.1	2.792	+	FAM111A
chr11	59144861	59155038	NM_022074.4	2.792	+	FAM111A
chr11	59144861	59155038	NM_198847.3	2.792	+	FAM111A
chr6	27147081	27147561	NM_080596.2	2.781	+	H2AC12
chr10	43385616	43396830	NM_001098208.1	2.763	-	HNRNPF
chr19	1248552	1259142	NM_177401.4	2.757	+	MIDN
chr19	1248552	1259142	XM_005259671.3	2.757	+	MIDN
chr19	1248551	1259142	XM_005259672.3	2.757	+	MIDN
chr19	1248551	1259142	XM_024451753.1	2.757	+	MIDN
chr19	1248551	1259142	XM_024451754.1	2.757	+	MIDN
chr8	6808516	6835523	NM_001289973.2	2.754	-	XKR5
chr8	6808516	6835523	NM_207411.5	2.754	-	XKR5
chr6	26107411	26108135	NM_005323.3	2.75	-	H1-6
chr3	52245758	52250598	NM_144641.4	2.713	+	PPM1M
chr6	27808198	27808666	NM_003509.2	2.713	+	H2AC13
chr3	52245724	52250598	XM_005264879.2	2.712	+	PPM1M
chr3	52245724	52250598	XM_005264880.3	2.712	+	PPM1M
chr10	22321098	22331483	NM_005180.9	2.701	+	BMI1
chr6	27892698	27893184	NM_003514.2	2.699	-	H2AC17
chr16	30395419	30400107	NM_001214909.2	2.698	+	ZNF48
chr16	30395419	30400107	NM_001324494.2	2.698	+	ZNF48
chr16	30395419	30400107	NM_152652.3	2.698	+	ZNF48
chr3	52246166	52250598	NM_001122870.3	2.694	+	PPM1M
chr3	52246169	52250598	XM_005264881.1	2.693	+	PPM1M
chr17	49575870	49583809	NM_007225.3	2.691	+	NXPH3
chr11	62712629	62727456	NM_001079559.3	2.678	-	HNRNPUL2
chr5	111729302	111756250	NM_001142483.1	2.674	-	NREP
chr3	52228611	52239157	NM_007284.4	2.673	-	TWF2
chr16	30957753	30984663	NM_014712.3	2.672	+	SETD1A
chr16	30956617	30984663	XM_017023909.1	2.668	+	SETD1A
chr6	27807478	27807930	NM_003519.3	2.666	-	H2BC13
chr17	45161134	45170039	XM_017024170.2	2.665	+	HEXIM2
chr17	45161135	45170039	XM_011524307.3	2.665	+	HEXIM2
chr17	45161135	45170039	XM_011524308.3	2.665	+	HEXIM2
chr17	45161135	45170039	XM_017024167.2	2.665	+	HEXIM2
chr17	45161135	45170039	XM_024450566.1	2.665	+	HEXIM2
chr17	45161135	45170039	XM_024450567.1	2.665	+	HEXIM2
chr17	45161135	45170039	XM_024450568.1	2.665	+	HEXIM2
chr11	62728072	62738635	NM_001318812.1	2.662	+	TTC9C
chr17	45161309	45170039	XM_011524306.2	2.659	+	HEXIM2
chr6	27893424	27893890	NM_003527.4	2.654	+	H2BC17
chr19	1241750	1244824	NM_001001975.2	2.653	+	ATP5F1D
chr19	1241750	1244824	NM_001687.5	2.653	+	ATP5F1D
chr12	6944021	6946001	NM_138425.4	2.638	+	C12orf57
chr11	62728337	62738635	XM_024448452.1	2.638	+	TTC9C
chr16	30957969	30984663	XM_005255723.1	2.637	+	SETD1A
chr12	6943816	6946002	NM_001301837.1	2.626	+	C12orf57
chr12	6943816	6946002	NM_001301838.1	2.626	+	C12orf57
chr10	43385616	43407850	NM_001098206.1	2.623	-	HNRNPF
chr5	140558267	140564603	NM_006051.3	2.619	-	APBB3
chr5	140558267	140564603	NM_133172.2	2.619	-	APBB3
chr5	140558267	140564603	NM_133173.2	2.619	-	APBB3
chr5	140558267	140564603	NM_133174.2	2.619	-	APBB3
chr5	140564564	140569103	NM_080670.3	2.618	+	SLC35A4
chr11	62728479	62738635	NM_001318813.1	2.615	+	TTC9C
chr11	62728479	62738635	NM_001318814.1	2.615	+	TTC9C
chr11	62728479	62738635	NM_001318815.1	2.615	+	TTC9C
chr11	62728479	62738635	NM_001318816.1	2.615	+	TTC9C
chr11	62728485	62738635	NM_173810.4	2.615	+	TTC9C
chr12	6943501	6946002	NM_001301834.1	2.6	+	C12orf57
chr12	6943437	6946002	NM_001301836.1	2.594	+	C12orf57
chr17	45161844	45170039	NM_001303440.1	2.59	+	HEXIM2
chr17	45161844	45170039	NM_001303441.1	2.59	+	HEXIM2
chr17	45161858	45170039	NM_001303442.1	2.588	+	HEXIM2
chr17	45161858	45170039	NM_001303443.1	2.588	+	HEXIM2
chr17	45161858	45170039	NM_001303444.1	2.588	+	HEXIM2
chr17	45160173	45170039	NM_001303436.1	2.585	+	HEXIM2
chr17	45160173	45170039	NM_001303437.1	2.585	+	HEXIM2
chr17	45160173	45170039	NM_001303438.1	2.585	+	HEXIM2
chr17	45160173	45170039	NM_001303439.1	2.585	+	HEXIM2
chr17	45160173	45170039	NM_144608.2	2.585	+	HEXIM2
chr16	30958308	30984663	XM_006721106.3	2.584	+	SETD1A
chr16	69762300	69941740	XM_011522823.2	2.579	+	WWP2
chr16	69762300	69941740	XM_017022879.1	2.579	+	WWP2
chr16	69762300	69941740	XM_017022881.1	2.579	+	WWP2
chr16	69762315	69941740	XM_011522825.1	2.578	+	WWP2
chr16	69762331	69941738	NM_001270454.2	2.578	+	WWP2
chr16	69762331	69910404	NM_001270455.2	2.578	+	WWP2
chr16	69762331	69941738	NM_007014.5	2.578	+	WWP2
chr17	57971551	57988253	NM_001330393.2	2.576	-	VEZF1
chr17	57971551	57988253	NM_007146.3	2.576	-	VEZF1
chr10	21513474	21525681	NM_207371.4	2.574	-	SKIDA1
chr10	21510753	21525681	XM_005252450.4	2.574	-	SKIDA1
chr10	21510753	21525681	XM_011519480.3	2.574	-	SKIDA1
chr10	21510753	21525681	XM_017016225.2	2.574	-	SKIDA1
chr10	21510753	21525681	XM_017016226.2	2.574	-	SKIDA1
chr17	57971546	57988232	XM_005257643.1	2.572	-	VEZF1
chr12	112405188	112409284	NM_001320138.2	2.567	-	RPL6
chr12	112405188	112409284	NM_001320139.2	2.567	-	RPL6
chr12	112405188	112409284	NM_001320140.2	2.567	-	RPL6
chr17	45159947	45170039	XM_006721687.4	2.564	+	HEXIM2
chr16	30958447	30984663	XM_024450499.1	2.562	+	SETD1A
chr17	57971546	57988175	XM_005257644.5	2.562	-	VEZF1
chr12	112405188	112409613	NM_000970.5	2.559	-	RPL6
chr12	112405188	112409613	NM_001024662.3	2.559	-	RPL6
chr12	112405188	112409613	NM_001320137.2	2.559	-	RPL6
chr3	156676663	156706769	NM_001184718.1	2.558	+	TIPARP
chr11	65890672	65891634	NM_006848.3	2.558	+	CCDC85B
chr5	140550066	140557455	NM_001253764.1	2.544	-	SRA1
chr6	44254100	44257570	NM_001286513.1	2.543	-	SLC35B2
chr6	44254100	44257570	NM_001286519.1	2.543	-	SLC35B2
chr6	44254100	44257527	NM_001286509.2	2.54	-	SLC35B2
chr6	44254100	44257527	NM_001286517.2	2.54	-	SLC35B2
chr6	44254100	44257527	NM_001286520.2	2.54	-	SLC35B2
chr6	44254100	44257527	NM_178148.4	2.54	-	SLC35B2
chr10	43385616	43408883	NM_001098205.1	2.536	-	HNRNPF
chr7	30284596	30367688	NM_147128.4	2.532	+	ZNRF2
chr6	44254100	44257351	NM_001286512.1	2.53	-	SLC35B2
chr9	89311194	89316702	NM_001827.3	2.53	+	CKS2
chr6	44254100	44257889	NM_001286511.1	2.53	-	SLC35B2
chr6	44254100	44257287	NM_001286510.2	2.526	-	SLC35B2
chr5	140550066	140558092	NM_001035235.3	2.526	-	SRA1
chr8	6810084	6833529	XM_017013402.1	2.52	-	XKR5
chr8	6810084	6833527	XM_017013401.1	2.519	-	XKR5
chr17	57971546	57987928	XM_017025018.1	2.519	-	VEZF1
chr6	44247942	44253882	NM_001371238.1	2.517	+	HSP90AB1
chr10	43385616	43409207	NM_004966.3	2.512	-	HNRNPF
chr10	43385616	43409247	NM_001098204.1	2.509	-	HNRNPF
chr6	44247100	44253882	NM_007355.4	2.507	+	HSP90AB1
chr6	44246957	44253887	NM_001271969.1	2.497	+	HSP90AB1
chr6	44246957	44253887	NM_001271971.1	2.497	+	HSP90AB1
chr6	44246957	44253887	NM_001271972.1	2.497	+	HSP90AB1
chr14	22556952	22559556	XM_011537424.2	2.485	+	LOC105370399
chr14	22556952	22560074	XM_011537425.2	2.485	+	LOC105370399
chr10	22316387	22320305	NM_012071.4	2.482	+	COMMD3
chr10	22316382	22331484	NM_001204062.1	2.482	+	COMMD3-BMI1
chr11	62690261	62707706	NM_001122955.3	2.47	-	BSCL2
chr11	62707675	62709200	NM_012202.5	2.47	+	GNG3
chr1	84301707	84350797	NM_001134663.2	2.461	+	SAMD13
chr11	62707254	62709205	XM_006718500.2	2.46	+	GNG3
chr11	62690261	62706314	NM_001130702.2	2.447	-	BSCL2
chr11	62690261	62706314	NM_032667.6	2.447	-	BSCL2
chr7	6590020	6608725	NM_001303039.2	2.446	+	C7orf26
chr7	6590020	6608725	NM_024067.4	2.446	+	C7orf26
chr7	6590031	6608725	XM_005249845.5	2.446	+	C7orf26
chr7	6590031	6603002	XM_011515518.3	2.446	+	C7orf26
chr6	44246165	44253887	NM_001271970.1	2.443	+	HSP90AB1
chr16	4354541	4416595	NM_001201472.2	2.441	-	CORO7
chr16	4354541	4416595	NM_001201473.2	2.441	-	CORO7
chr16	4340250	4416595	NM_001201479.2	2.441	-	CORO7-PAM16
chr16	4354541	4416595	NM_024535.5	2.441	-	CORO7
chr7	6590260	6608723	XM_017012614.2	2.44	+	C7orf26
chr7	6590312	6608723	XM_017012615.1	2.436	+	C7orf26
chr22	38734726	38756013	XM_011530104.2	2.42	-	SUN2
chr22	38736609	38756013	XM_017028748.1	2.42	-	SUN2
chr17	7561918	7571968	NM_015670.6	2.42	+	SENP3
chr22	38734733	38755997	NM_001199579.2	2.419	-	SUN2
chr22	38734733	38755997	NM_015374.3	2.419	-	SUN2
chr22	38734726	38755911	XM_024452205.1	2.417	-	SUN2
chr10	21524650	21743318	XM_024448198.1	2.415	+	MLLT10
chr10	21524648	21743318	XM_024448200.1	2.415	+	MLLT10
chr22	38734726	38755781	XM_024452206.1	2.414	-	SUN2
chr11	58579062	58621549	NM_001197051.2	2.411	+	ZFP91
chr11	58579062	58621549	NM_053023.5	2.411	+	ZFP91
chr10	21524615	21743318	XM_024448182.1	2.41	+	MLLT10
chr6	35733725	35748912	XM_011514381.2	2.409	+	ARMC12
chr11	65883739	65888470	NM_004214.5	2.408	-	FIBP
chr11	65883739	65888470	NM_198897.2	2.408	-	FIBP
chr11	65883920	65888460	XM_024448763.1	2.407	-	FIBP
chr9	35658289	35661502	NM_001195200.1	2.405	+	CCDC107
chr9	35658291	35661510	NM_001195201.2	2.405	+	CCDC107
chr9	35658291	35661510	NM_001195217.2	2.405	+	CCDC107
chr9	35658291	35661510	NM_174923.3	2.405	+	CCDC107
chr9	35658303	35661186	XM_005251403.5	2.404	+	CCDC107
chr3	45689361	45745404	XM_011533500.2	2.401	+	SACM1L
chr3	45689395	45745408	NM_001319071.2	2.4	+	SACM1L
chr3	45689395	45745408	NM_001319072.2	2.4	+	SACM1L
chr3	45689395	45745408	NM_001319073.2	2.4	+	SACM1L
chr3	45689395	45745408	NM_014016.5	2.4	+	SACM1L
chr15	65442466	65517688	NM_001320875.2	2.393	-	DPP8
chr15	65442466	65517688	NM_001320876.2	2.393	-	DPP8
chr15	65442466	65517688	NM_017743.6	2.393	-	DPP8
chr15	65442466	65517688	NM_130434.5	2.393	-	DPP8
chr15	65442466	65517688	NM_197961.4	2.393	-	DPP8
chr15	65442466	65517688	XM_011521733.2	2.393	-	DPP8
chr15	65442466	65517688	XM_017022375.2	2.393	-	DPP8
chr15	65442466	65517688	XM_017022376.2	2.393	-	DPP8
chr15	65442466	65517688	XM_017022377.2	2.393	-	DPP8
chr15	65442466	65517688	XM_017022379.2	2.393	-	DPP8
chr15	65446773	65517688	XM_017022380.2	2.393	-	DPP8
chr15	65442466	65517688	XM_017022381.2	2.393	-	DPP8
chr22	38734733	38755465	NM_001199580.2	2.386	-	SUN2
chr14	21090045	21104703	NM_001102454.1	2.386	-	ZNF219
chr12	112405180	112411441	NM_001320142.1	2.385	-	RPL6
chr14	21090075	21104720	XM_024449623.1	2.383	-	ZNF219
chr16	4354541	4415896	NM_001351729.2	2.378	-	CORO7
chr2	20552933	20651106	XM_017004696.2	2.378	-	HS1BP3
chr2	20552933	20651106	XM_017004697.2	2.378	-	HS1BP3
chr2	20553860	20651106	XM_017004698.1	2.378	-	HS1BP3
chr2	20622186	20651106	XM_017004701.1	2.378	-	HS1BP3
chr2	20617817	20651097	NM_022460.4	2.378	-	HS1BP3
chr18	12420188	12432237	NM_001142406.1	2.377	+	PRELID3A
chr15	65442466	65517273	NM_197960.4	2.367	-	DPP8
chr6	35734722	35748912	XM_017010435.2	2.363	+	ARMC12
chr11	58526870	58578238	NM_001143995.2	2.36	-	LPXN
chr11	58526870	58578238	NM_001307951.1	2.36	-	LPXN
chr11	58526870	58578238	XM_006718750.1	2.36	-	LPXN
chr11	58526870	58578217	XM_011545391.3	2.358	-	LPXN
chr11	58539256	58578217	XM_011545393.3	2.358	-	LPXN
chr11	58530255	58578217	XM_017018579.2	2.358	-	LPXN
chr2	20552933	20651615	XM_017004699.2	2.342	-	HS1BP3
chr6	35573584	35728582	NM_001145775.2	2.339	-	FKBP5
chr2	20617815	20651660	XM_017004700.1	2.338	-	HS1BP3
chr11	58526870	58577967	XM_011545390.2	2.334	-	LPXN
chr6	56955291	57027651	XM_011514346.3	2.333	+	BEND6
chr5	138352684	138437026	NM_016604.4	2.333	+	KDM3B
chr5	138352736	138437026	XM_005272018.4	2.331	+	KDM3B
chr6	31586698	31588908	NM_205837.3	2.326	+	LST1
chr6	31586697	31588908	XM_011514914.2	2.326	+	LST1
chr8	144509069	144511212	NM_138431.3	2.32	+	MFSD3
chr7	76326798	76358990	NM_012479.4	2.319	-	YWHAG
chr10	101061084	101068130	XM_017016715.2	2.319	+	KAZALD1
chr10	101061084	101068130	XM_024448213.1	2.319	+	KAZALD1
chr10	101061239	101064615	XM_005270194.4	2.315	+	KAZALD1
chr6	31586276	31588908	NM_205838.3	2.311	+	LST1
chr6	31586276	31588908	NM_205839.3	2.311	+	LST1
chr6	31586190	31588896	XM_006715209.3	2.309	+	LST1
chr6	31586186	31588908	XM_006715206.3	2.308	+	LST1
chr6	31586184	31588896	XM_006715210.3	2.308	+	LST1
chr22	38734726	38754950	XM_011530105.2	2.306	-	SUN2
chr1	84302650	84350797	NM_001134664.2	2.306	+	SAMD13
chr6	56955106	57027345	NM_152731.3	2.304	+	BEND6
chr22	38734726	38754937	XM_024452203.1	2.304	-	SUN2
chr22	38734726	38754926	XM_024452204.1	2.302	-	SUN2
chr12	6946576	6961315	NM_080548.4	2.3	+	PTPN6
chr12	6946576	6961315	XM_011520988.2	2.3	+	PTPN6
chr18	3247529	3256236	NM_001303047.1	2.288	+	MYL12A
chr18	3247529	3256236	NM_006471.3	2.288	+	MYL12A
chr10	21533348	21557185	NM_001324296.1	2.287	+	MLLT10
chr10	21533348	21743629	NM_001324297.1	2.287	+	MLLT10
chr3	49357175	49358352	NM_000581.4	2.287	-	GPX1
chr3	49357175	49358352	NM_001329502.2	2.287	-	GPX1
chr3	49357175	49358352	NM_001329503.2	2.287	-	GPX1
chr3	49357175	49358352	NM_201397.3	2.287	-	GPX1
chr18	3247481	3256236	NM_001303048.1	2.287	+	MYL12A
chr15	56630175	56733505	XM_011521710.1	2.286	-	ZNF280D
chr17	15944794	15953043	XM_011523661.2	2.286	+	ADORA2B
chr15	56630175	56733508	XM_011521708.1	2.286	-	ZNF280D
chr15	56630175	56733508	XM_011521709.1	2.286	-	ZNF280D
chr15	56630175	56733529	XM_011521702.1	2.286	-	ZNF280D
chr15	56653461	56733568	XM_017022348.1	2.285	-	ZNF280D
chr15	56651762	56733577	XM_005254481.3	2.285	-	ZNF280D
chr15	56653461	56733577	XM_005254483.3	2.285	-	ZNF280D
chr15	56642964	56733577	XM_005254484.3	2.285	-	ZNF280D
chr15	56666394	56733577	XM_005254485.3	2.285	-	ZNF280D
chr15	56630175	56733577	XM_011521701.1	2.285	-	ZNF280D
chr15	56639231	56733577	XM_011521704.2	2.285	-	ZNF280D
chr15	56639231	56733577	XM_011521707.2	2.285	-	ZNF280D
chr15	56654197	56733577	XM_011521711.1	2.285	-	ZNF280D
chr15	56646302	56733577	XM_017022346.1	2.285	-	ZNF280D
chr6	31587199	31588908	NM_001166538.1	2.285	+	LST1
chr6	31587199	31588908	NM_007161.3	2.285	+	LST1
chr6	31587199	31588908	NM_205840.2	2.285	+	LST1
chr6	56954980	57027651	XM_017010408.2	2.285	+	BEND6
chr6	56954974	57010945	NM_001318539.1	2.284	+	BEND6
chr17	15944916	15975895	NM_000676.2	2.283	+	ADORA2B
chr19	1228286	1238511	XM_017026555.1	2.281	-	CBARP
chr19	1230148	1238511	XM_017026559.1	2.281	-	CBARP
chr19	1234173	1238511	XM_017026560.1	2.281	-	CBARP
chr19	1235078	1238511	XM_017026561.1	2.281	-	CBARP
chr19	1235053	1238511	XM_017026562.1	2.281	-	CBARP
chr10	21533724	21743318	XM_024448181.1	2.279	+	MLLT10
chr3	49357170	49358599	NM_001329455.1	2.271	-	GPX1
chr2	24077432	24084833	NM_004881.5	2.268	-	TP53I3
chr11	65014159	65022183	NM_001199745.2	2.268	+	ARL2
chr11	65014159	65022183	NM_001667.4	2.268	+	ARL2
chr6	31580557	31582423	NM_002341.2	2.265	-	LTB
chr6	31580557	31582424	NM_009588.1	2.265	-	LTB
chr6	56457995	56954829	NM_001144769.3	2.262	-	DST
chr17	45148474	45152098	NM_006460.3	2.258	+	HEXIM1
chr2	24077432	24084330	NM_001206802.2	2.257	-	TP53I3
chr16	30949067	30954937	NM_152288.3	2.244	+	ORAI3
chr10	21534126	21743318	XM_024448194.1	2.241	+	MLLT10
chr10	21534126	21743318	XM_024448195.1	2.241	+	MLLT10
chr10	21534126	21743318	XM_024448197.1	2.241	+	MLLT10
chr10	21534126	21743318	XM_024448199.1	2.241	+	MLLT10
chr6	56458063	56954670	XM_017011220.1	2.237	-	DST
chr6	56458063	56954668	XM_005249315.3	2.237	-	DST
chr6	56458063	56954652	XM_005249310.4	2.235	-	DST
chr10	21534171	21557185	NM_001195627.1	2.234	+	MLLT10
chr10	21534171	21557185	NM_001195628.1	2.234	+	MLLT10
chr10	21534171	21557185	NM_001195630.1	2.234	+	MLLT10
chr10	21534171	21743629	NM_004641.3	2.234	+	MLLT10
chr6	169702125	169706359	NM_001317342.2	2.231	+	C6orf120
chr6	169702111	169706357	NM_001029863.2	2.231	+	C6orf120
chr6	169457207	169702062	NM_001202550.1	2.23	-	WDR27
chr6	169657758	169702062	NM_001350624.1	2.23	-	WDR27
chr6	169657758	169702062	NM_001350625.1	2.23	-	WDR27
chr6	169558318	169702062	XM_011535682.3	2.23	-	WDR27
chr6	169580991	169702062	XM_011535684.3	2.23	-	WDR27
chr6	169551039	169702062	XM_011535685.3	2.23	-	WDR27
chr6	169426419	169702062	XM_011535687.3	2.23	-	WDR27
chr6	169426419	169702062	XM_011535688.3	2.23	-	WDR27
chr6	169426419	169702062	XM_011535689.3	2.23	-	WDR27
chr6	169582252	169702062	XM_011535690.3	2.23	-	WDR27
chr6	169457211	169702062	XM_011535691.3	2.23	-	WDR27
chr6	169502889	169702062	XM_011535692.3	2.23	-	WDR27
chr6	169618643	169702062	XM_011535693.3	2.23	-	WDR27
chr6	169457211	169702062	XM_011535694.3	2.23	-	WDR27
chr6	169657758	169702062	XM_011535696.3	2.23	-	WDR27
chr6	169654520	169702062	XM_011535697.3	2.23	-	WDR27
chr6	169558324	169702062	XM_017010658.2	2.23	-	WDR27
chr6	169457211	169702062	XM_017010659.2	2.23	-	WDR27
chr6	169457211	169702062	XM_017010660.2	2.23	-	WDR27
chr6	169473612	169702062	XM_017010662.2	2.23	-	WDR27
chr6	169602289	169702062	XM_017010663.2	2.23	-	WDR27
chr6	169613573	169702062	XM_017010664.2	2.23	-	WDR27
chr6	169602289	169702062	XM_017010665.2	2.23	-	WDR27
chr6	169602289	169702062	XM_017010666.2	2.23	-	WDR27
chr6	169602289	169702062	XM_017010667.2	2.23	-	WDR27
chr6	169628499	169702062	XM_017010668.2	2.23	-	WDR27
chr6	169457211	169702062	XM_017010670.2	2.23	-	WDR27
chr6	169457211	169702062	XM_017010671.2	2.23	-	WDR27
chr6	169640643	169702062	XM_017010672.2	2.23	-	WDR27
chr6	169457211	169702062	XM_017010673.2	2.23	-	WDR27
chr17	15945518	15975745	XM_017024197.2	2.23	+	ADORA2B
chr6	35736979	35748912	XM_011514382.2	2.229	+	ARMC12
chr6	56614590	56954615	XM_017011225.2	2.229	-	DST
chr6	169457211	169702028	NM_001350623.2	2.228	-	WDR27
chr6	169457211	169702028	NM_182552.5	2.228	-	WDR27
chr6	169457211	169702028	XM_017010669.2	2.228	-	WDR27
chr6	56457995	56954606	XM_017011215.2	2.228	-	DST
chr6	56458063	56954605	XM_011514824.2	2.228	-	DST
chr6	56457995	56954605	XM_017011205.1	2.228	-	DST
chr6	56457995	56954605	XM_017011206.1	2.228	-	DST
chr6	56458063	56954605	XM_017011207.1	2.228	-	DST
chr6	56457995	56954605	XM_017011208.1	2.228	-	DST
chr6	56457995	56954605	XM_017011209.1	2.228	-	DST
chr6	56457995	56954605	XM_017011210.1	2.228	-	DST
chr6	56458237	56954605	XM_017011211.2	2.228	-	DST
chr6	56458063	56954605	XM_017011212.1	2.228	-	DST
chr6	56458063	56954605	XM_017011213.1	2.228	-	DST
chr6	56458237	56954605	XM_017011214.2	2.228	-	DST
chr6	56458237	56954605	XM_017011216.2	2.228	-	DST
chr6	56458237	56954601	XM_011514825.3	2.227	-	DST
chr6	56458063	56954601	XM_017011219.1	2.227	-	DST
chr6	56458063	56954601	XM_017011221.1	2.227	-	DST
chr6	56458063	56954601	XM_017011223.1	2.227	-	DST
chr11	58526870	58576684	XM_011545388.3	2.226	-	LPXN
chr10	21534231	21743629	NM_001195626.3	2.225	+	MLLT10
chr10	101061988	101068130	NM_001319303.2	2.223	+	KAZALD1
chr10	101061988	101067058	NM_030929.5	2.223	+	KAZALD1
chr15	56630175	56734085	NM_001002843.2	2.223	-	ZNF280D
chr15	56697754	56734085	NM_001002844.2	2.223	-	ZNF280D
chr15	56630175	56734085	NM_001288588.1	2.223	-	ZNF280D
chr15	56697754	56734085	NM_001288589.1	2.223	-	ZNF280D
chr15	56630175	56734085	NM_017661.3	2.223	-	ZNF280D
chr6	35737031	35749078	NM_001286574.2	2.221	+	ARMC12
chr6	35737031	35748912	NM_001286576.2	2.221	+	ARMC12
chr6	35737031	35749078	NM_145028.5	2.221	+	ARMC12
chr17	42184059	42185451	NM_001524.1	2.221	-	HCRT
chr18	76822549	76937248	XM_011526168.2	2.221	+	ZNF236
chr18	76822549	76929145	XM_011526169.3	2.221	+	ZNF236
chr18	76822606	76970726	NM_001306089.1	2.22	+	ZNF236
chr3	196946355	196969410	XM_017007242.1	2.219	-	PIGZ
chr8	144508080	144511208	XM_011516806.2	2.216	+	MFSD3
chr8	144508080	144511208	XM_017013005.1	2.216	+	MFSD3
chr2	24077432	24085214	NM_147184.3	2.215	-	TP53I3
chr2	24077427	24085214	XM_006712150.2	2.215	-	TP53I3
chr1	1203507	1206591	NM_004195.3	2.211	-	TNFRSF18
chr1	1203507	1206591	NM_148901.2	2.211	-	TNFRSF18
chr1	1203507	1206591	NM_148902.2	2.211	-	TNFRSF18
chr10	21534320	21743318	XM_024448180.1	2.211	+	MLLT10
chr10	21534320	21743318	XM_024448188.1	2.211	+	MLLT10
chr11	62832910	62841808	NM_001369451.1	2.209	-	WDR74
chr10	21534349	21743629	XM_024448179.1	2.207	+	MLLT10
chr10	21534349	21743318	XM_024448183.1	2.207	+	MLLT10
chr10	21534349	21743318	XM_024448184.1	2.207	+	MLLT10
chr10	21534349	21743318	XM_024448186.1	2.207	+	MLLT10
chr10	21534349	21743318	XM_024448187.1	2.207	+	MLLT10
chr10	21534349	21743318	XM_024448190.1	2.207	+	MLLT10
chr10	21534349	21743629	XM_024448191.1	2.207	+	MLLT10
chr10	21534349	21743318	XM_024448204.1	2.207	+	MLLT10
chr10	21534349	21743318	XM_024448205.1	2.207	+	MLLT10
chr10	21534349	21692692	XM_024448206.1	2.207	+	MLLT10
chr19	1228286	1238004	NM_152769.3	2.206	-	CBARP
chr17	42159259	42181274	XM_017024400.2	2.202	-	KCNH4
chr17	42159259	42181274	XM_017024401.2	2.202	-	KCNH4
chr17	42166436	42181274	XM_017024403.2	2.202	-	KCNH4
chr19	1228286	1237964	XM_017026556.1	2.2	-	CBARP
chr11	118436489	118526823	NM_001197104.1	2.198	+	KMT2A
chr19	58387268	58394803	NM_001009.4	2.198	+	RPS5
chr11	118436491	118526831	NM_005933.4	2.198	+	KMT2A
chr11	118436497	118524724	XM_006718839.3	2.197	+	KMT2A
chr11	118436497	118526831	XM_011542829.2	2.197	+	KMT2A
chr11	118436497	118524724	XM_011542830.2	2.197	+	KMT2A
chr11	118436497	118524724	XM_011542831.2	2.197	+	KMT2A
chr11	118436497	118524724	XM_011542833.2	2.197	+	KMT2A
chr1	185296387	185317242	NM_006469.5	2.195	-	IVNS1ABP
chr1	205607942	205632010	NM_001973.4	2.194	-	ELK4
chr11	68754884	68839683	XM_005273762.3	2.194	-	CPT1A
chr11	68754619	68839683	XM_005273763.1	2.194	-	CPT1A
chr10	104269183	104304949	NM_183239.2	2.192	+	GSTO2
chr10	104269183	104299309	XM_006717624.3	2.192	+	GSTO2
chr10	104269183	104290368	XM_011539271.2	2.192	+	GSTO2
chr10	104269183	104290260	XM_011539272.3	2.192	+	GSTO2
chr10	104269183	104304947	XM_011539273.2	2.192	+	GSTO2
chr10	104269183	104290368	XM_017015670.2	2.192	+	GSTO2
chr10	104269183	104290337	XM_017015671.1	2.192	+	GSTO2
chr16	29790733	29805542	XM_024450270.1	2.19	+	KIF22
chr1	185292366	185317284	XM_005244843.3	2.19	-	IVNS1ABP
chr1	185292366	185317284	XM_011509079.3	2.19	-	IVNS1ABP
chr1	185292366	185317284	XM_017000084.1	2.19	-	IVNS1ABP
chr1	185292366	185317291	XM_011509080.3	2.189	-	IVNS1ABP
chr16	29790750	29805383	NM_001256269.2	2.189	+	KIF22
chr16	29790750	29805383	NM_007317.3	2.189	+	KIF22
chr16	69741870	69754925	NM_014062.3	2.187	-	NOB1
chr4	74158102	74303098	XM_005265690.2	2.186	+	MTHFD2L
chr4	74158102	74303098	XM_017008228.1	2.186	+	MTHFD2L
chr4	74158102	74242195	XM_017008229.1	2.186	+	MTHFD2L
chr4	74158102	74281499	XM_017008230.1	2.186	+	MTHFD2L
chr4	74158102	74228729	XM_017008234.1	2.186	+	MTHFD2L
chr4	74158107	74303098	NM_001144978.2	2.186	+	MTHFD2L
chr4	74158107	74162257	NM_001351329.1	2.186	+	MTHFD2L
chr4	74158117	74303098	NM_001004346.4	2.185	+	MTHFD2L
chr4	74158117	74303098	NM_001351314.2	2.185	+	MTHFD2L
chr4	74158117	74162252	NM_001351331.2	2.185	+	MTHFD2L
chr10	104268872	104299417	NM_001191013.1	2.185	+	GSTO2
chr17	42156890	42181141	NM_012285.3	2.182	-	KCNH4
chr15	65442466	65516093	XM_011521730.2	2.181	-	DPP8
chr15	65442466	65516093	XM_011521731.2	2.181	-	DPP8
chr15	65442466	65516093	XM_011521732.3	2.181	-	DPP8
chr15	65442466	65516093	XM_011521734.2	2.181	-	DPP8
chr15	65442466	65516093	XM_017022374.2	2.181	-	DPP8
chr15	65442466	65516093	XM_017022378.2	2.181	-	DPP8
chr18	76823109	76970731	XM_011526165.3	2.179	+	ZNF236
chrX	12975109	12977222	NM_021109.4	2.173	+	TMSB4X
chr16	29790967	29805384	NM_001256270.1	2.172	+	KIF22
chr11	58526870	58575916	NM_004811.2	2.169	-	LPXN
chr1	1203507	1207900	XM_017002722.2	2.168	-	TNFRSF18
chr11	58539256	58575893	XM_011545394.3	2.167	-	LPXN
chr2	218400404	218405940	XM_011511570.2	2.164	+	CTDSP1
chr2	218400402	218405940	XM_011511569.3	2.164	+	CTDSP1
chr15	75023589	75050725	NM_001301101.2	2.164	+	PPCDC
chr15	75023589	75050725	NM_001301102.2	2.164	+	PPCDC
chr15	75023589	75050725	NM_001301103.2	2.164	+	PPCDC
chr15	75023589	75050725	NM_021823.5	2.164	+	PPCDC
chr6	159690918	159693327	NM_001322816.1	2.164	-	SOD2
chr2	218400393	218403901	XM_017004616.2	2.164	+	CTDSP1
chr15	75023599	75060157	XM_017022465.2	2.164	+	PPCDC
chr2	218400391	218403901	XM_017004615.2	2.164	+	CTDSP1
chr6	159669068	159693240	NM_000636.4	2.163	-	SOD2
chr6	159679063	159693240	NM_001024465.3	2.163	-	SOD2
chr6	159679063	159693240	NM_001024466.3	2.163	-	SOD2
chr6	159669068	159693240	NM_001322814.2	2.163	-	SOD2
chr6	159669068	159693240	NM_001322815.2	2.163	-	SOD2
chr22	45920365	45977161	NM_058238.3	2.162	-	WNT7B
chr9	89318499	89359662	NM_001282688.2	2.161	+	SECISBP2
chr9	89318499	89359662	NM_001282689.2	2.161	+	SECISBP2
chr9	89318499	89359662	NM_001354696.2	2.161	+	SECISBP2
chr9	89318499	89359662	NM_001354697.2	2.161	+	SECISBP2
chr9	89318499	89359662	NM_001354698.2	2.161	+	SECISBP2
chr9	89318499	89359662	NM_001354702.2	2.161	+	SECISBP2
chr9	89318499	89359662	NM_024077.5	2.161	+	SECISBP2
chr9	89318499	89359646	XM_024447667.1	2.161	+	SECISBP2
chr9	89318499	89359646	XM_024447669.1	2.161	+	SECISBP2
chr9	89318501	89359646	XM_017015122.2	2.161	+	SECISBP2
chr9	89318501	89359646	XM_024447666.1	2.161	+	SECISBP2
chr9	89318526	89359646	XM_024447668.1	2.159	+	SECISBP2
chr15	75023543	75060165	XM_017022461.1	2.159	+	PPCDC
chr15	75023543	75060176	XM_017022464.1	2.159	+	PPCDC
chr17	7579637	7582110	NM_001040059.2	2.159	+	CD68
chr17	7579637	7582110	NM_001251.3	2.159	+	CD68
chr12	57623408	57632132	XM_024448928.1	2.158	-	B4GALNT1
chr1	1211331	1212984	XM_011542077.2	2.157	-	TNFRSF4
chr4	74157738	74228729	XM_017008222.2	2.156	+	MTHFD2L
chr4	74157738	74277383	XM_017008223.2	2.156	+	MTHFD2L
chr4	74157737	74303098	XM_017008219.2	2.156	+	MTHFD2L
chr4	74157737	74242298	XM_017008220.2	2.156	+	MTHFD2L
chr4	74157737	74281501	XM_017008221.2	2.156	+	MTHFD2L
chr4	74157735	74303098	XM_017008218.2	2.156	+	MTHFD2L
chr6	159669068	159726949	NM_001322820.2	2.149	-	SOD2
chr2	218399867	218405940	NM_021198.3	2.149	+	CTDSP1
chr2	218399867	218405940	NM_182642.3	2.149	+	CTDSP1
chr19	12945813	12953642	NM_001270362.1	2.149	+	RAD23A
chr19	12945813	12953642	NM_001270363.1	2.149	+	RAD23A
chr6	159726997	159749420	NM_001270532.1	2.149	+	WTAP
chr6	159726997	159749420	NM_152858.2	2.149	+	WTAP
chr12	112160194	112382430	NM_001109662.4	2.148	-	HECTD4
chr12	57623408	57632678	NM_001276468.2	2.148	-	B4GALNT1
chr12	57623408	57632679	XM_017019141.1	2.148	-	B4GALNT1
chr12	57623408	57632679	XM_017019142.1	2.148	-	B4GALNT1
chr3	196946355	196968853	XM_011513192.2	2.147	-	PIGZ
chr3	196946355	196968853	XM_024453766.1	2.147	-	PIGZ
chr3	196946355	196968853	XM_024453767.1	2.147	-	PIGZ
chr6	159727116	159756318	NM_004906.5	2.147	+	WTAP
chr10	21534748	21743318	XM_024448192.1	2.146	+	MLLT10
chr19	12945845	12953641	XM_024451631.1	2.146	+	RAD23A
chr12	57626140	57632845	XM_024448929.1	2.146	-	B4GALNT1
chr19	12945861	12953641	NM_005053.4	2.145	+	RAD23A
chr3	196946355	196968832	NM_025163.4	2.144	-	PIGZ
chr6	159669068	159727383	NM_001322819.2	2.143	-	SOD2
chr6	159727499	159749420	NM_152857.2	2.142	+	WTAP
chr6	159727505	159756318	NM_001270531.2	2.142	+	WTAP
chr6	159727505	159749418	NM_001270533.2	2.142	+	WTAP
chr11	128458760	128522309	NM_001162422.1	2.141	-	ETS1
chr11	128458764	128522309	NM_001330451.2	2.141	-	ETS1
chr11	128458764	128522309	NM_005238.4	2.141	-	ETS1
chr12	121777753	121793687	NM_019034.3	2.14	-	RHOF
chr12	57623408	57633200	NM_001478.5	2.14	-	B4GALNT1
chr12	57623408	57633200	XM_005268773.5	2.14	-	B4GALNT1
chr12	57623408	57633200	XM_011538147.3	2.14	-	B4GALNT1
chr12	57623408	57633200	XM_017019140.2	2.14	-	B4GALNT1
chr2	24077427	24085766	XM_005264650.3	2.14	-	TP53I3
chr2	24077427	24085766	XM_024453249.1	2.14	-	TP53I3
chr17	42159259	42180858	XM_017024402.1	2.14	-	KCNH4
chr2	218399175	218403901	XM_017004618.2	2.134	+	CTDSP1
chr12	57629328	57633238	NM_001276469.1	2.134	-	B4GALNT1
chr2	218399170	218403901	XM_017004617.2	2.134	+	CTDSP1
chr4	109688627	109703444	NM_001226.4	2.133	-	CASP6
chr4	109688627	109703444	NM_032992.3	2.133	-	CASP6
chr6	44258165	44265550	NM_004556.3	2.132	-	NFKBIE
chr11	128458764	128522699	XM_011542650.1	2.125	-	ETS1
chr19	1269267	1273171	NM_001280.2	2.124	+	CIRBP
chr6	159726695	159756318	XM_017011514.2	2.124	+	WTAP
chr6	159726695	159749422	XM_017011516.2	2.124	+	WTAP
chr11	62665252	62667067	XM_005274232.5	2.122	+	CSKMT
chr2	218398232	218405940	NM_001206878.2	2.121	+	CTDSP1
chr11	62665311	62668107	NM_001043229.2	2.121	+	CSKMT
chr19	1269331	1274809	NM_001300815.2	2.121	+	CIRBP
chr19	1269331	1274809	NM_001300829.2	2.121	+	CIRBP
chr19	1269331	1273171	XM_006722637.2	2.121	+	CIRBP
chr19	1269331	1273999	XM_011527668.1	2.121	+	CIRBP
chr19	1269331	1274809	XM_017026237.2	2.121	+	CIRBP
chr3	196946355	196968641	XM_011513190.2	2.121	-	PIGZ
chr3	196946355	196968641	XM_017007240.2	2.121	-	PIGZ
chr3	196946355	196968641	XM_017007241.1	2.121	-	PIGZ
chr11	62662816	62665215	NM_001286086.1	2.118	-	C11orf98
chr1	93345906	93369492	NM_001938.3	2.112	+	DR1
chr18	9136766	9282866	XM_005258093.4	2.112	+	ANKRD12
chr9	89318850	89359662	NM_001282690.1	2.111	+	SECISBP2
chr5	138354532	138437026	XM_024446115.1	2.111	+	KDM3B
chr18	9136776	9283142	XM_005258095.3	2.11	+	ANKRD12
chr18	9136776	9283142	XM_005258096.3	2.11	+	ANKRD12
chr18	9136776	9271972	XM_011525638.3	2.11	+	ANKRD12
chr18	9136780	9285984	NM_001083625.3	2.11	+	ANKRD12
chr18	9136780	9285984	NM_015208.5	2.11	+	ANKRD12
chr18	9136782	9282866	XM_017025661.2	2.11	+	ANKRD12
chr11	68754882	68841915	NM_001876.4	2.109	-	CPT1A
chr11	68754619	68841930	NM_001031847.2	2.108	-	CPT1A
chr9	89318873	89359646	XM_006717282.2	2.108	+	SECISBP2
chr9	89318873	89361964	XM_011519000.2	2.108	+	SECISBP2
chr9	89318873	89359646	XM_011519001.1	2.108	+	SECISBP2
chr9	89318873	89359646	XM_011519002.1	2.108	+	SECISBP2
chr9	89318873	89359646	XM_011519003.1	2.108	+	SECISBP2
chr18	9136794	9282866	XM_011525639.3	2.108	+	ANKRD12
chr18	9136798	9282866	XM_017025663.2	2.107	+	ANKRD12
chr18	9136798	9282866	XM_017025664.2	2.107	+	ANKRD12
chr1	244835657	244845056	NM_198076.6	2.106	+	COX20
chr12	124911645	124914649	NM_021009.7	2.106	-	UBC
chr18	9136813	9282866	XM_017025667.2	2.105	+	ANKRD12
chr18	9136813	9282866	XM_017025668.2	2.105	+	ANKRD12
chr1	244835475	244845062	NM_001312872.1	2.104	+	COX20
chr1	244835475	244845062	NM_001312873.1	2.104	+	COX20
chr1	244835475	244845062	NM_001312874.1	2.104	+	COX20
chr4	102794382	102827550	NM_181891.3	2.103	-	UBE2D3
chr4	102794382	102827552	NM_181887.2	2.103	-	UBE2D3
chr1	244835305	244845062	NM_001312871.1	2.102	+	COX20
chr4	102795687	102828008	XM_024454202.1	2.102	-	UBE2D3
chr4	102794382	102827947	NM_003340.6	2.102	-	UBE2D3
chr4	102794382	102827947	NM_181886.3	2.102	-	UBE2D3
chr4	102794382	102827947	NM_181888.3	2.102	-	UBE2D3
chr15	72284726	72319945	NM_001172684.1	2.098	-	CELF6
chr18	12408358	12432237	XM_024451075.1	2.097	+	PRELID3A
chr14	21100239	21103723	XM_006720233.3	2.097	+	TMEM253
chr18	12407963	12432237	XM_024451076.1	2.097	+	PRELID3A
chr14	21100237	21103723	XM_011537079.2	2.097	+	TMEM253
chr14	21100237	21103723	XM_011537081.2	2.097	+	TMEM253
chr14	21100236	21103723	XM_011537083.2	2.097	+	TMEM253
chr14	21100233	21103723	XM_011537085.2	2.097	+	TMEM253
chr14	21100228	21103723	XM_011537084.2	2.096	+	TMEM253
chr15	72284726	72320156	NM_052840.5	2.096	-	CELF6
chr6	26285125	26285498	NM_003543.3	2.095	-	H4C8
chr18	12407928	12432233	NM_001142405.2	2.093	+	PRELID3A
chr18	12407928	12432233	NM_006553.4	2.093	+	PRELID3A
chr19	12938599	12944489	NM_004343.3	2.091	+	CALR
chr1	205619267	205632871	NM_021795.2	2.09	-	ELK4
chr12	120292554	120313241	XM_006719309.4	2.09	+	SIRT4
chr12	120292554	120313241	XM_024448907.1	2.09	+	SIRT4
chr5	179732821	179777282	NM_014757.5	2.085	+	MAML1
chr18	9136976	9283142	XM_024451109.1	2.083	+	ANKRD12
chr6	41072973	41102402	NM_002505.5	2.082	+	NFYA
chr6	41072973	41102402	NM_021705.4	2.082	+	NFYA
chr5	138465478	138469302	NM_001964.3	2.081	+	EGR1
chr17	43221416	43228595	NM_001363254.1	2.081	-	CCDC200
chr6	41066787	41072613	NM_001329685.1	2.08	-	OARD1
chr6	41066787	41072613	NM_001329689.1	2.08	-	OARD1
chr6	41066787	41072613	NM_001329691.1	2.08	-	OARD1
chr6	41066787	41072613	NM_001329692.1	2.08	-	OARD1
chr6	41066787	41072613	NM_001329693.1	2.08	-	OARD1
chr6	41066787	41072613	NM_001329694.1	2.08	-	OARD1
chr6	41066787	41072613	NM_001329695.1	2.08	-	OARD1
chr6	41066787	41072613	NM_145063.3	2.08	-	OARD1
chr6	41064771	41072355	NM_001329686.2	2.079	-	OARD1
chr4	102794382	102828179	NM_181889.2	2.079	-	UBE2D3
chr15	90083044	90102467	NM_001290114.2	2.078	-	IDH2
chr22	41833104	41907304	NM_004599.4	2.077	+	SREBF2
chr22	41833104	41907307	XM_011530347.2	2.077	+	SREBF2
chr22	41833127	41900121	XM_017028921.2	2.077	+	SREBF2
chr22	41833127	41886650	XM_017028922.2	2.077	+	SREBF2
chr8	42153062	42171182	NM_006803.4	2.075	+	AP3M2
chr11	3826977	3840958	NM_001665.4	2.074	-	RHOG
chr13	48037725	48047220	NM_018283.4	2.074	+	NUDT15
chr1	1211331	1213755	XM_011542074.2	2.074	-	TNFRSF4
chr1	1211325	1213755	XM_011542076.2	2.074	-	TNFRSF4
chr8	42152945	42171182	NM_001134296.1	2.074	+	AP3M2
chr8	42153502	42171182	XM_017012977.2	2.071	+	AP3M2
chr12	564295	643635	NM_001294346.2	2.071	-	NINJ2
chr12	564295	643635	NM_001367996.1	2.071	-	NINJ2
chr6	106184475	106325434	NM_001286106.1	2.07	-	ATG5
chr6	106185729	106325424	XM_024446590.1	2.07	-	ATG5
chr12	112405189	112417567	XM_017019782.1	2.07	-	RPL6
chr11	3826977	3840836	XM_005252916.2	2.07	-	RHOG
chr11	62671672	62673685	NM_001085372.3	2.07	+	UQCC3
chr11	62662816	62671768	NM_024099.3	2.068	-	LBHD1
chr2	19896630	19901982	NM_001008237.3	2.068	-	TTC32
chr2	30910466	31138439	NM_001253826.2	2.067	-	GALNT14
chr2	30910466	31138439	NM_001329095.2	2.067	-	GALNT14
chr2	30910466	31138439	NM_001329096.2	2.067	-	GALNT14
chr2	30910466	31138439	NM_001329097.2	2.067	-	GALNT14
chr2	30910466	31138439	NM_024572.4	2.067	-	GALNT14
chr11	62662816	62671782	NM_001367940.1	2.067	-	LBHD1
chr11	62662816	62671782	NM_001367941.1	2.067	-	LBHD1
chr15	90083977	90102553	NM_002168.3	2.066	-	IDH2
chr4	102794382	102827182	NM_181892.3	2.065	-	UBE2D3
chr5	138354865	138437026	XM_011543489.2	2.063	+	KDM3B
chr22	50523567	50526438	NM_001169109.1	2.062	-	SCO2
chr6	63635801	63726010	NM_001290259.2	2.061	+	PHF3
chr6	63635801	63726010	NM_001370348.2	2.061	+	PHF3
chr6	63635801	63726010	NM_001370349.2	2.061	+	PHF3
chr6	63635801	63726010	NM_001370350.2	2.061	+	PHF3
chr6	63635821	63715304	XM_005248703.4	2.061	+	PHF3
chr13	48037566	48041501	NM_001304745.1	2.06	+	NUDT15
chr22	42583720	42614882	NM_001363052.2	2.055	-	POLDIP3
chr22	42583720	42614882	NM_032311.5	2.055	-	POLDIP3
chr22	42583720	42614882	NM_178136.3	2.055	-	POLDIP3
chr22	42583720	42614891	XM_017029010.2	2.055	-	POLDIP3
chr22	42596258	42614917	XM_017029011.2	2.055	-	POLDIP3
chr22	42583720	42614961	NM_001278657.1	2.055	-	POLDIP3
chr18	12991300	13125052	XM_011525675.3	2.054	+	CEP192
chr18	12991300	13125052	XM_024451196.1	2.054	+	CEP192
chr18	12991300	13125052	XM_024451197.1	2.054	+	CEP192
chr18	12991306	13125052	XM_005258107.3	2.054	+	CEP192
chr18	12991306	13125052	XM_005258109.3	2.054	+	CEP192
chr18	12991306	13125052	XM_006722326.3	2.054	+	CEP192
chr18	12991306	13125052	XM_006722327.3	2.054	+	CEP192
chr18	12991306	13125052	XM_006722330.3	2.054	+	CEP192
chr18	12991306	13125052	XM_011525673.2	2.054	+	CEP192
chr18	12991306	13125052	XM_017025804.1	2.054	+	CEP192
chr18	12991321	13125052	XM_017025803.2	2.054	+	CEP192
chr18	12991361	13125035	NM_032142.4	2.054	+	CEP192
chr1	77948401	77979204	NM_001303433.1	2.053	-	FUBP1
chr1	77948401	77979204	NM_003902.4	2.053	-	FUBP1
chr1	77979157	78017963	NM_001317100.1	2.053	+	DNAJB4
chr1	77979157	78017963	NM_001317101.1	2.053	+	DNAJB4
chr1	77979157	78017963	NM_001317102.1	2.053	+	DNAJB4
chr12	112405188	112418834	NM_001320141.2	2.053	-	RPL6
chr1	77944054	77979434	XM_017002739.1	2.053	-	FUBP1
chr12	112405189	112418849	XM_017019781.1	2.052	-	RPL6
chr12	112418897	112509917	NM_001330437.1	2.052	+	PTPN11
chr12	112418897	112509917	NM_002834.4	2.052	+	PTPN11
chr12	112418911	112509912	XM_017019722.1	2.052	+	PTPN11
chr12	112418914	112509912	XM_011538613.2	2.052	+	PTPN11
chr12	112418946	112486922	NM_080601.3	2.052	+	PTPN11
chr7	106090361	106112575	NM_006754.4	2.052	-	SYPL1
chr6	106184475	106325759	NM_004849.4	2.051	-	ATG5
chr7	106090361	106112311	NM_182715.3	2.05	-	SYPL1
chr6	63636261	63715478	XM_006715426.3	2.05	+	PHF3
chr1	77944054	77979129	XM_017002743.2	2.049	-	FUBP1
chr1	77944054	77979129	XM_017002744.2	2.049	-	FUBP1
chr1	77944054	77979129	XM_024450628.1	2.049	-	FUBP1
chr8	43056322	43085784	NM_002027.3	2.048	+	FNTA
chr6	136259350	136289786	XM_017011531.2	2.048	-	BCLAF1
chr1	77944054	77979113	XM_011542391.3	2.047	-	FUBP1
chr1	77944054	77979113	XM_017002740.2	2.047	-	FUBP1
chr1	77944054	77979109	XM_011542392.2	2.046	-	FUBP1
chr1	77944054	77979109	XM_017002742.1	2.046	-	FUBP1
chr6	41066787	41071839	NM_001329688.1	2.044	-	OARD1
chr6	41066787	41071839	NM_001329696.1	2.044	-	OARD1
chr19	58367622	58381029	NM_138466.2	2.044	-	ZNF837
chr10	125896222	126009598	XM_005270280.4	2.044	+	FANK1
chr10	125896222	126009598	XM_006718058.4	2.044	+	FANK1
chr10	125896222	126009598	XM_011540349.3	2.044	+	FANK1
chr10	125896222	126009598	XM_011540360.3	2.044	+	FANK1
chr10	125896222	126008490	XM_011540363.3	2.044	+	FANK1
chr10	125896222	126009598	XM_017016917.2	2.044	+	FANK1
chr10	125896222	126009598	XM_017016920.2	2.044	+	FANK1
chr10	125896222	126009598	XM_017016921.2	2.044	+	FANK1
chr10	125896222	126009598	XM_017016922.2	2.044	+	FANK1
chr10	125896222	126009592	XM_017016923.2	2.044	+	FANK1
chr10	125896222	126009598	XM_024448251.1	2.044	+	FANK1
chr10	125896222	126009598	XM_024448253.1	2.044	+	FANK1
chr10	125896222	126009592	XM_024448254.1	2.044	+	FANK1
chr10	125896222	126009598	XM_024448257.1	2.044	+	FANK1
chr6	106184475	106325819	NM_001286107.1	2.043	-	ATG5
chr6	106184475	106325819	NM_001286108.1	2.043	-	ATG5
chr6	106184475	106325819	NM_001286111.1	2.043	-	ATG5
chr6	136257908	136289825	XM_017011532.2	2.042	-	BCLAF1
chr1	77944054	77979075	XM_011542393.3	2.042	-	FUBP1
chr11	65773897	65780975	NM_138368.5	2.04	-	AP5B1
chr19	1228286	1236818	XM_017026557.1	2.04	-	CBARP
chr6	136259350	136289843	XM_017011529.2	2.04	-	BCLAF1
chr6	136259350	136289843	XM_017011530.2	2.04	-	BCLAF1
chr6	136256626	136289845	NM_001077441.2	2.039	-	BCLAF1
chr6	136256626	136289845	NM_001301038.2	2.039	-	BCLAF1
chr6	136256626	136289845	NM_001363659.2	2.039	-	BCLAF1
chr6	136256626	136289845	NM_014739.3	2.039	-	BCLAF1
chr16	31180154	31191604	XM_005255233.5	2.039	+	FUS
chr6	136256862	136289850	NM_001077440.1	2.039	-	BCLAF1
chr16	89707132	89721043	XM_011523476.3	2.038	-	VPS9D1
chr18	9137318	9283142	XM_017025666.2	2.038	+	ANKRD12
chr10	21535497	21743318	XM_024448202.1	2.038	+	MLLT10
chr17	29589768	29615005	XM_017024174.2	2.037	+	ANKRD13B
chr22	38683915	38701031	XM_005261878.3	2.037	-	JOSD1
chr16	31180138	31191604	XM_024450221.1	2.037	+	FUS
chr16	31180137	31191604	XM_011545781.1	2.037	+	FUS
chr16	89707132	89721230	XM_005256329.5	2.036	-	VPS9D1
chr16	89707132	89721230	XM_006721350.3	2.036	-	VPS9D1
chr16	89707853	89721230	XM_011523479.3	2.036	-	VPS9D1
chr5	77072071	77087284	NM_001329564.2	2.035	-	ZBED3
chr5	77072071	77087284	NM_032367.4	2.035	-	ZBED3
chr19	14514768	14518396	NM_006145.3	2.035	-	DNAJB1
chr16	89721001	89740924	NM_152287.4	2.035	+	ZNF276
chr22	38685542	38700942	NM_001360236.2	2.034	-	JOSD1
chr22	38685542	38700942	NM_014876.7	2.034	-	JOSD1
chr17	29573474	29589647	NM_001085454.2	2.034	-	GIT1
chr17	29573474	29589647	NM_014030.4	2.034	-	GIT1
chr16	89721536	89740924	NM_001113525.2	2.033	+	ZNF276
chr16	89721543	89738570	XM_005256324.3	2.033	+	ZNF276
chr16	89721543	89733209	XM_017023889.1	2.033	+	ZNF276
chr1	1211339	1214152	NM_003327.4	2.033	-	TNFRSF4
chr16	31180109	31194870	NM_001170634.1	2.033	+	FUS
chr16	31180109	31194870	NM_001170937.1	2.033	+	FUS
chr16	31180109	31194870	NM_004960.3	2.033	+	FUS
chr1	7704767	7769705	XM_024454332.1	2.033	+	CAMTA1
chr5	140547661	140549575	NM_003732.3	2.033	+	EIF4EBP3
chr22	41833503	41907307	XM_006724310.3	2.032	+	SREBF2
chr22	50523567	50526144	NM_001169110.1	2.032	-	SCO2
chr5	178208583	178232783	XM_006714925.2	2.031	-	PHYKPL
chr5	178208583	178232783	XM_011534669.2	2.031	-	PHYKPL
chr5	178208583	178232783	XM_011534671.2	2.031	-	PHYKPL
chr5	178208583	178232783	XM_011534674.2	2.031	-	PHYKPL
chr5	178213109	178232783	XM_017009995.1	2.031	-	PHYKPL
chr5	178208583	178232783	XM_024446240.1	2.031	-	PHYKPL
chr5	178213941	178232783	XM_024446241.1	2.031	-	PHYKPL
chr5	178211889	178232783	XM_024446244.1	2.031	-	PHYKPL
chr5	178208583	178232783	XM_024446245.1	2.031	-	PHYKPL
chr5	178208583	178232783	XM_024446249.1	2.031	-	PHYKPL
chr5	178223387	178232783	XM_024446251.1	2.031	-	PHYKPL
chr5	178222455	178232783	XM_024446252.1	2.031	-	PHYKPL
chr5	178208470	178232801	NM_153373.4	2.031	-	PHYKPL
chr5	178208473	178232821	NM_001278346.1	2.03	-	PHYKPL
chr16	29806080	29811169	XM_006721047.4	2.029	+	MAZ
chr10	125896534	126009591	NM_001350939.1	2.029	+	FANK1
chr1	7704735	7769705	NM_001349615.2	2.029	+	CAMTA1
chr1	7704735	7769705	NM_001349616.2	2.029	+	CAMTA1
chr1	7704735	7769705	NM_001349618.2	2.029	+	CAMTA1
chr1	7704735	7769705	NM_001349619.2	2.029	+	CAMTA1
chr1	7704735	7769705	NM_001349622.2	2.029	+	CAMTA1
chr1	7704735	7769705	NM_001349624.3	2.029	+	CAMTA1
chr1	7704735	7769705	NM_001349626.2	2.029	+	CAMTA1
chr5	40711575	40755960	NM_012382.3	2.029	-	TTC33
chr14	21099045	21103723	XM_011537078.2	2.028	+	TMEM253
chr17	29573474	29589392	XM_024450731.1	2.028	-	GIT1
chr17	29573474	29589392	XM_024450732.1	2.028	-	GIT1
chr17	29573474	29589392	XM_024450733.1	2.028	-	GIT1
chr17	29573474	29589392	XM_024450734.1	2.028	-	GIT1
chr5	90474259	90514554	XM_011543101.3	2.028	+	POLR3G
chr17	29573474	29589381	XM_011524684.2	2.028	-	GIT1
chr17	29573474	29589381	XM_011524685.2	2.028	-	GIT1
chr5	40714474	40755840	XM_011514003.3	2.028	-	TTC33
chr10	96130001	96165511	XM_011540415.2	2.028	+	ZNF518A
chr10	96130005	96165511	XM_011540406.2	2.028	+	ZNF518A
chr10	96130005	96165511	XM_011540410.2	2.028	+	ZNF518A
chr10	96130005	96165511	XM_011540412.2	2.028	+	ZNF518A
chr10	96130005	96165511	XM_011540418.2	2.028	+	ZNF518A
chr10	96130005	96165511	XM_011540419.2	2.028	+	ZNF518A
chr10	96130005	96165511	XM_011540420.2	2.028	+	ZNF518A
chr10	96130005	96165511	XM_017016989.1	2.028	+	ZNF518A
chr10	96130005	96165511	XM_024448265.1	2.028	+	ZNF518A
chr10	96130055	96163760	NM_001278525.1	2.028	+	ZNF518A
chr10	96130055	96163758	NM_001330732.2	2.028	+	ZNF518A
chr10	96130128	96165511	XM_017016986.1	2.027	+	ZNF518A
chr10	96130128	96165511	XM_017016992.1	2.027	+	ZNF518A
chr10	96130128	96165511	XM_024448267.1	2.027	+	ZNF518A
chr10	96130128	96165511	XM_024448268.1	2.027	+	ZNF518A
chr10	96130279	96163760	NM_001330733.1	2.027	+	ZNF518A
chr10	96130279	96163760	NM_001330735.1	2.027	+	ZNF518A
chr10	96130279	96163760	NM_001330736.1	2.027	+	ZNF518A
chr10	96130279	96163760	NM_001330737.1	2.027	+	ZNF518A
chr10	96130279	96163760	NM_001330738.1	2.027	+	ZNF518A
chr11	68757214	68844409	XM_017017220.1	2.026	-	CPT1A
chr16	29806123	29811163	NM_001276275.2	2.026	+	MAZ
chr18	76824159	76970726	NM_007345.3	2.026	+	ZNF236
chr10	125896563	126009591	NM_145235.5	2.025	+	FANK1
chr5	90473928	90514556	NM_001370354.1	2.025	+	POLR3G
chr14	21090075	21098944	XM_005267739.1	2.023	-	ZNF219
chr14	21098941	21103723	XM_011537082.2	2.023	+	TMEM253
chr11	62832910	62840209	NM_001369453.1	2.023	-	WDR74
chr14	21098936	21103723	NM_001146683.1	2.023	+	TMEM253
chr16	89707133	89720897	NM_004913.3	2.021	-	VPS9D1
chr10	125896600	126009598	XM_017016924.1	2.021	+	FANK1
chr6	63636480	63686323	NM_001290260.2	2.019	+	PHF3
chr9	121338986	121370249	NM_001270526.2	2.019	-	STOM
chr9	121338986	121370249	NM_004099.6	2.019	-	STOM
chr9	121338986	121370249	NM_198194.3	2.019	-	STOM
chr14	21090076	21098860	NM_001101672.2	2.019	-	ZNF219
chr9	121338987	121370303	NM_001270527.1	2.019	-	STOM
chr11	62832904	62840155	NM_018093.3	2.016	-	WDR74
chr2	96497642	96508156	XM_011512178.2	2.015	-	NEURL3
chr2	96497642	96508156	XM_011512179.2	2.015	-	NEURL3
chr2	178463663	178478592	XM_011511348.3	2.015	-	FKBP7
chr2	178463663	178478599	NM_001135212.2	2.015	-	FKBP7
chr2	178463663	178478599	NM_181342.3	2.015	-	FKBP7
chr18	9137514	9283142	XM_017025662.2	2.013	+	ANKRD12
chr1	229440258	229508340	NM_018230.3	2.012	-	NUP133
chr14	73711782	73714383	NM_006029.5	2.012	-	PNMA1
chr10	96130621	96163760	NM_001330734.1	2.012	+	ZNF518A
chr22	38685542	38701402	NM_001360235.2	2.011	-	JOSD1
chr18	9137527	9283142	XM_005258092.4	2.011	+	ANKRD12
chr2	178463663	178478547	XM_011511349.3	2.011	-	FKBP7
chr5	178208583	178232570	XM_024446242.1	2.01	-	PHYKPL
chr5	178208583	178232570	XM_024446243.1	2.01	-	PHYKPL
chr5	178208583	178232570	XM_024446248.1	2.01	-	PHYKPL
chr5	178208583	178232570	XM_024446250.1	2.01	-	PHYKPL
chr17	29614761	29617591	XM_005258056.5	2.01	-	CORO6
chr17	29614235	29617591	XM_024451010.1	2.01	-	CORO6
chr18	9137541	9283142	XM_017025665.2	2.009	+	ANKRD12
chr18	9137541	9283142	XM_024451107.1	2.009	+	ANKRD12
chr14	21090076	21098654	NM_016423.3	2.009	-	ZNF219
chr17	29614755	29618116	NM_001351301.1	2.009	-	CORO6
chr17	29614755	29618116	NM_001351302.1	2.009	-	CORO6
chr5	90458208	90474770	NM_203406.2	2.008	-	MBLAC2
chr2	200812385	200827337	NM_001207068.3	2.008	+	BZW1
chr6	28324736	28336074	XM_011514811.2	2.008	-	ZSCAN31
chr6	28324736	28336074	XM_011514812.2	2.008	-	ZSCAN31
chr6	28324736	28336074	XM_011514813.2	2.008	-	ZSCAN31
chr15	73983217	73991975	XM_005254792.5	2.008	-	STOML1
chr15	73978925	73992294	NM_001256672.2	2.007	-	STOML1
chr15	73978925	73992294	NM_001256674.2	2.007	-	STOML1
chr15	73978925	73992294	NM_001256675.2	2.007	-	STOML1
chr15	73978925	73992294	NM_001324228.2	2.007	-	STOML1
chr15	73978925	73992294	NM_001324229.2	2.007	-	STOML1
chr15	73978925	73992294	NM_001324230.2	2.007	-	STOML1
chr15	73978925	73992294	NM_004809.5	2.007	-	STOML1
chr2	200812184	200823845	NM_001207069.1	2.007	+	BZW1
chr15	73983217	73992347	NM_001256673.1	2.006	-	STOML1
chr15	73983217	73992347	NM_001256677.1	2.006	-	STOML1
chr18	9137562	9285984	NM_001204056.1	2.006	+	ANKRD12
chr4	140388452	140427647	NM_004362.3	2.006	-	CLGN
chr10	125896715	126009598	XM_017016919.1	2.006	+	FANK1
chr4	140388452	140427660	NM_001130675.1	2.006	-	CLGN
chr6	33289600	33290932	NM_001185181.3	2.005	+	PFDN6
chr6	33289600	33290932	NM_001265595.2	2.005	+	PFDN6
chr6	33289596	33290933	NM_001265596.1	2.005	+	PFDN6
chr6	33289596	33290933	NM_014260.3	2.005	+	PFDN6
chr12	54362444	54365223	XM_011538495.2	2.005	-	GPR84
chr10	104267625	104299417	XM_011539270.3	2.004	+	GSTO2
chr6	28324736	28336133	NM_001135216.1	2.003	-	ZSCAN31
chr6	28324736	28336133	NM_001243243.1	2.003	-	ZSCAN31
chr9	136494432	136546047	NM_017617.5	2.002	-	NOTCH1
chr22	50525751	50530011	NM_001113755.3	2.001	-	TYMP
chr22	50525751	50530011	NM_001113756.3	2.001	-	TYMP
chr22	50525751	50530011	NM_001953.5	2.001	-	TYMP
chr22	50525751	50530084	NM_001257988.1	2.001	-	TYMP
chr22	50525751	50530084	NM_001257989.1	2.001	-	TYMP
chr5	90474823	90514554	XM_017008957.2	2.001	+	POLR3G
chr5	90474830	90514554	XM_011543102.3	2	+	POLR3G
chr16	89722271	89739903	XM_017023890.1	1.999	+	ZNF276
chr5	178208583	178232470	XM_011534670.3	1.999	-	PHYKPL
chr5	178208583	178232469	XM_017009998.2	1.999	-	PHYKPL
chr5	178208583	178232468	XM_017009999.2	1.998	-	PHYKPL
chr16	29806528	29811163	NM_001042539.3	1.998	+	MAZ
chr16	29806528	29811163	NM_001276276.2	1.998	+	MAZ
chr16	29806528	29811163	NM_002383.4	1.998	+	MAZ
chr3	42600688	42648535	XM_011533747.3	1.997	+	NKTR
chr3	42600688	42648535	XM_017006476.2	1.997	+	NKTR
chr3	42600688	42648535	XM_024453545.1	1.997	+	NKTR
chr3	42600685	42648734	NM_001349124.2	1.997	+	NKTR
chr3	42600685	42648734	NM_001349125.2	1.997	+	NKTR
chr3	42600685	42648734	NM_001349126.2	1.997	+	NKTR
chr3	42600685	42648734	NM_005385.4	1.997	+	NKTR
chr3	42600683	42648535	XM_017006475.1	1.997	+	NKTR
chr3	42600674	42648535	XM_017006477.2	1.997	+	NKTR
chr3	42600674	42648535	XM_024453540.1	1.997	+	NKTR
chr3	42600674	42648535	XM_024453541.1	1.997	+	NKTR
chr3	42600674	42648535	XM_024453543.1	1.997	+	NKTR
chr3	42600674	42648535	XM_024453544.1	1.997	+	NKTR
chr3	42600665	42648535	XM_006713173.2	1.997	+	NKTR
chr3	42600659	42648535	XM_006713171.2	1.997	+	NKTR
chr3	42600659	42648734	XM_017006474.2	1.997	+	NKTR
chr3	42600535	42648535	XM_024453539.1	1.997	+	NKTR
chr17	29593131	29614760	NM_152345.5	1.997	+	ANKRD13B
chr17	29614235	29618233	XM_011525390.3	1.997	-	CORO6
chr17	29614235	29618233	XM_011525391.3	1.997	-	CORO6
chr11	62856108	62888859	NM_001012662.3	1.997	+	SLC3A2
chr11	62856108	62888859	NM_001012664.3	1.997	+	SLC3A2
chr11	62856108	62888859	NM_002394.6	1.997	+	SLC3A2
chr8	123319849	123396446	NM_014109.4	1.997	-	ATAD2
chr8	123319854	123396446	XM_011516994.3	1.997	-	ATAD2
chr8	123336441	123396446	XM_011516995.3	1.997	-	ATAD2
chr10	96129714	96163758	NM_001278524.2	1.996	+	ZNF518A
chr10	96129714	96163758	NM_001278526.2	1.996	+	ZNF518A
chr10	96129714	96163758	NM_014803.4	1.996	+	ZNF518A
chr5	90474863	90514556	NM_001370351.1	1.995	+	POLR3G
chr5	90474863	90514556	NM_001370352.1	1.995	+	POLR3G
chr5	90474863	90514556	NM_001370353.1	1.995	+	POLR3G
chr5	90474863	90514556	NM_006467.3	1.995	+	POLR3G
chr14	21090075	21098344	XM_024449625.1	1.995	-	ZNF219
chr10	125896805	126009593	NM_001363549.1	1.994	+	FANK1
chr22	41528841	41544396	XM_011529993.1	1.993	-	POLR3H
chr22	41528841	41544396	XM_017028641.1	1.993	-	POLR3H
chr2	74198590	74215297	XM_006711924.2	1.992	+	MTHFD2
chr2	74198614	74217564	NM_006636.4	1.992	+	MTHFD2
chr4	139057716	139084413	NM_001276457.1	1.991	-	ELF2
chr12	6976184	7018507	XM_024448793.1	1.99	-	LPCAT3
chr6	63636707	63715304	XM_011535648.3	1.988	+	PHF3
chr21	37073394	37203106	XM_017028460.2	1.988	+	TTC3
chr21	37073393	37203106	XM_017028459.2	1.987	+	TTC3
chr21	37073392	37203106	XM_017028458.1	1.987	+	TTC3
chr6	31777517	31795751	NM_006295.3	1.987	-	VARS
chr6	31777517	31795927	XM_005249362.2	1.987	-	VARS
chr1	156737302	156741119	XM_011509981.2	1.986	-	MRPL24
chr1	156737302	156741266	XM_011509982.2	1.986	-	MRPL24
chr3	146069436	146160995	XM_024453599.1	1.986	-	PLOD2
chr3	146069436	146160990	XM_005247535.4	1.986	-	PLOD2
chr1	1211331	1214634	XM_011542075.2	1.986	-	TNFRSF4
chr1	156737302	156741087	NM_024540.4	1.986	-	MRPL24
chr1	156737302	156741087	NM_145729.3	1.986	-	MRPL24
chr15	48134631	48178294	NM_001301210.2	1.986	-	MYEF2
chr15	48134631	48178294	NM_016132.5	1.986	-	MYEF2
chr9	124878366	124941406	XM_006717063.4	1.986	-	GOLGA1
chr19	45609395	45642232	XM_011526700.2	1.985	-	EML2
chr6	44387705	44450424	NM_001253.4	1.985	+	CDC5L
chr12	6976184	7018475	NM_005768.6	1.985	-	LPCAT3
chr10	93667882	93702591	NM_145246.5	1.985	-	FRA10AC1
chr10	93667882	93702571	NM_001347712.1	1.985	-	FRA10AC1
chr10	93667882	93702571	NM_001347713.1	1.985	-	FRA10AC1
chr10	93667882	93702571	NM_001347715.1	1.985	-	FRA10AC1
chr1	54849626	54887194	NM_014762.4	1.985	-	DHCR24
chr10	80150888	80205536	NM_001157.3	1.984	-	ANXA11
chr10	80150888	80205536	NM_001278409.2	1.984	-	ANXA11
chr10	80150888	80205536	NM_145868.2	1.984	-	ANXA11
chr10	80150888	80205536	NM_145869.2	1.984	-	ANXA11
chr10	80156962	80205574	XM_005269742.1	1.984	-	ANXA11
chr10	80156962	80205569	XM_006717813.2	1.984	-	ANXA11
chr10	80153952	80205564	XM_011539736.3	1.984	-	ANXA11
chr21	38380026	38660666	NM_001243428.1	1.984	-	ERG
chr5	118836073	118988546	NM_173666.4	1.984	-	DTWD2
chr5	118836073	118988544	XM_011543338.3	1.984	-	DTWD2
chr15	41309272	41332590	NM_007280.2	1.984	-	OIP5
chr21	33432485	33480003	XM_011529746.2	1.984	-	TMEM50B
chr21	33449140	33479973	NM_006134.7	1.984	-	TMEM50B
chr12	54362444	54364485	NM_020370.3	1.984	-	GPR84
chr19	58407305	58418326	XM_005258628.5	1.984	+	ZNF584
chr22	41525798	41544469	NM_001018050.4	1.983	-	POLR3H
chr9	122908055	122913322	NM_006626.6	1.983	-	ZBTB6
chr17	16029156	16215533	NM_006311.4	1.983	-	NCOR1
chr17	16031394	16215538	XM_017025404.2	1.983	-	NCOR1
chr17	16031394	16215543	XM_017025410.2	1.983	-	NCOR1
chr17	16031394	16215546	XM_005256868.5	1.983	-	NCOR1
chr17	16031394	16215546	XM_005256873.5	1.983	-	NCOR1
chr17	16031394	16215546	XM_005256874.5	1.983	-	NCOR1
chr17	16031394	16215546	XM_005256875.4	1.983	-	NCOR1
chr17	16030562	16215546	XM_006721603.4	1.983	-	NCOR1
chr17	16030562	16215546	XM_011524084.3	1.983	-	NCOR1
chr17	16031394	16215546	XM_011524085.3	1.983	-	NCOR1
chr17	16030562	16215546	XM_017025415.2	1.983	-	NCOR1
chr17	16031394	16215546	XM_017025417.2	1.983	-	NCOR1
chr17	16030562	16215546	XM_017025418.2	1.983	-	NCOR1
chr17	16031394	16215546	XM_017025419.2	1.983	-	NCOR1
chr17	16031394	16215546	XM_017025420.2	1.983	-	NCOR1
chr17	16031394	16215547	XM_005256866.5	1.983	-	NCOR1
chr17	16031394	16215547	XM_005256871.5	1.983	-	NCOR1
chr17	16031394	16215547	XM_005256872.5	1.983	-	NCOR1
chr17	16031394	16215547	XM_006721604.4	1.983	-	NCOR1
chr17	16030562	16215547	XM_011524086.3	1.983	-	NCOR1
chr17	16031394	16215553	XM_017025403.2	1.983	-	NCOR1
chr17	16031394	16215555	XM_006721602.4	1.983	-	NCOR1
chr17	16031394	16215557	XM_017025409.2	1.983	-	NCOR1
chr17	16031394	16215558	XM_017025416.2	1.983	-	NCOR1
chr17	16031394	16215559	XM_006721601.4	1.983	-	NCOR1
chr17	16031394	16215562	XM_017025396.2	1.983	-	NCOR1
chr17	16031394	16215562	XM_017025400.2	1.983	-	NCOR1
chr17	16031394	16215562	XM_017025401.2	1.983	-	NCOR1
chr17	16031394	16215582	XM_017025397.2	1.983	-	NCOR1
chr7	148807377	148884343	XM_011515887.3	1.983	-	EZH2
chr7	148807377	148884343	XM_017011820.2	1.983	-	EZH2
chr2	190506892	190534741	XM_005246213.3	1.983	-	NEMP2
chr2	190454087	190534732	XM_011510458.3	1.983	-	NEMP2
chr2	190504337	190534721	NM_001142645.2	1.983	-	NEMP2
chr5	118836073	118988272	XM_011543340.2	1.983	-	DTWD2
chr6	28324736	28335495	XM_011514809.1	1.983	-	ZSCAN31
chr15	48139440	48178330	XM_005254424.4	1.983	-	MYEF2
chr6	132445866	132512782	NM_001326578.2	1.983	-	STX7
chr12	26938371	26960747	NM_001171888.1	1.982	+	FGFR1OP2
chr9	95099053	95317708	NM_000136.3	1.982	-	FANCC
chr9	95110225	95317708	NM_001243744.1	1.982	-	FANCC
chr9	95100486	95317708	XM_006717001.3	1.982	-	FANCC
chr9	95107318	95317708	XM_006717002.4	1.982	-	FANCC
chr9	95111528	95317708	XM_006717004.4	1.982	-	FANCC
chr9	95110225	95317708	XM_011518366.3	1.982	-	FANCC
chr9	95100486	95317692	XM_017014452.2	1.982	-	FANCC
chr12	26905180	26938337	XM_024449055.1	1.982	-	INTS13
chr19	1275529	1279227	NM_017914.4	1.982	+	FAM174C
chr12	26905178	26938325	XM_011520750.2	1.982	-	INTS13
chr12	26905180	26938325	XM_017019632.1	1.982	-	INTS13
chr12	26905170	26938325	XM_017019635.1	1.982	-	INTS13
chr12	26905178	26938320	XM_017019633.1	1.982	-	INTS13
chr12	26905180	26938320	XM_017019634.1	1.982	-	INTS13
chr4	73054695	73069758	NM_001300729.1	1.982	-	COX18
chr4	73057895	73069758	XM_005265680.5	1.982	-	COX18
chr4	73057366	73069758	XM_017008045.2	1.982	-	COX18
chr4	73052361	73069715	NM_001297732.2	1.982	-	COX18
chr4	73052361	73069715	NM_001297733.2	1.982	-	COX18
chr4	73052361	73069715	NM_173827.4	1.982	-	COX18
chr13	36301643	36346767	XM_005266314.3	1.982	-	SPART
chr4	73057366	73069725	XM_011531878.3	1.982	-	COX18
chr13	36301643	36346508	XM_011535012.2	1.982	-	SPART
chr13	36301643	36346561	XM_024449334.1	1.982	-	SPART
chr8	124310917	124372698	NM_194291.2	1.982	-	TMEM65
chr6	31528961	31530231	NM_001011700.3	1.982	+	MCCD1
chr6	154733377	154834243	NM_001286188.1	1.981	+	SCAF8
chr6	154733377	154834243	NM_001286189.1	1.981	+	SCAF8
chr6	154733377	154834243	NM_001286194.1	1.981	+	SCAF8
chr6	154733377	154834243	NM_001286199.1	1.981	+	SCAF8
chr6	154733377	154834243	NM_014892.4	1.981	+	SCAF8
chr20	17968852	17991121	XM_011529394.1	1.981	+	MGME1
chr20	17941599	17968793	NM_001282454.2	1.981	-	SNX5
chr20	17941599	17968793	NM_014426.4	1.981	-	SNX5
chr20	17941599	17968793	NM_152227.3	1.981	-	SNX5
chr4	139057219	139084223	NM_001276458.2	1.981	-	ELF2
chr4	139057219	139084223	NM_001276459.2	1.981	-	ELF2
chr4	139057219	139084223	NM_006874.4	1.981	-	ELF2
chr15	58879049	58933603	XM_017022580.2	1.981	-	SLTM
chr15	58879049	58933575	XM_006720690.1	1.981	-	SLTM
chr15	58879049	58933503	XM_011522031.2	1.981	-	SLTM
chr1	86704569	86748183	NM_001206651.1	1.981	+	SH3GLB1
chr1	86704569	86748183	NM_001206653.1	1.981	+	SH3GLB1
chr1	86704569	86748183	XM_006710672.2	1.981	+	SH3GLB1
chr1	86704569	86748183	XM_011541538.1	1.981	+	SH3GLB1
chr1	86704569	86731790	XM_017001409.1	1.981	+	SH3GLB1
chr1	86704569	86731788	XM_017001410.2	1.981	+	SH3GLB1
chr1	86704575	86748183	NM_001206652.2	1.981	+	SH3GLB1
chr1	86704575	86748183	NM_016009.5	1.981	+	SH3GLB1
chr1	86704599	86748183	XM_006710673.2	1.981	+	SH3GLB1
chr1	86704599	86748183	XM_017001408.1	1.981	+	SH3GLB1
chr22	41525798	41544488	NM_001018052.3	1.981	-	POLR3H
chr22	41525798	41544488	NM_001282885.1	1.981	-	POLR3H
chr22	41525798	41544488	NM_138338.4	1.981	-	POLR3H
chr7	148807377	148884324	XM_011515891.3	1.981	-	EZH2
chr7	148807376	148884324	XM_024446680.1	1.981	-	EZH2
chr20	17968593	17991121	XM_017028128.1	1.98	+	MGME1
chr8	8866557	8893174	XM_011543852.3	1.98	-	MFHAS1
chr8	8783353	8893174	XM_024447330.1	1.98	-	MFHAS1
chr6	33279107	33289238	NM_001164267.2	1.98	-	WDR46
chr6	33279107	33289238	NM_005452.6	1.98	-	WDR46
chr6	33278206	33289237	XM_017011484.2	1.98	-	WDR46
chr4	76114663	76148248	XM_017008295.2	1.98	-	NUP54
chr3	130894014	131016711	NM_001001485.2	1.98	+	ATP2C1
chr3	130893967	131016711	XM_005247355.2	1.98	+	ATP2C1
chr15	41309267	41332620	NM_001317860.1	1.98	-	OIP5
chr2	200811909	200827337	NM_001207067.2	1.98	+	BZW1
chr2	200811909	200827337	NM_001321688.2	1.98	+	BZW1
chr2	200811909	200827337	NM_001321691.2	1.98	+	BZW1
chr2	200811909	200827337	NM_001321693.2	1.98	+	BZW1
chr2	200811909	200827337	NM_001321694.2	1.98	+	BZW1
chr7	148807377	148884320	XM_011515886.2	1.98	-	EZH2
chr7	148807377	148884320	XM_011515897.2	1.98	-	EZH2
chr7	148807376	148884320	XM_017011818.1	1.98	-	EZH2
chr7	148807376	148884320	XM_017011821.1	1.98	-	EZH2
chr9	95100486	95317729	XM_017014454.1	1.98	-	FANCC
chr5	150000738	150053127	NM_001366501.2	1.98	+	HMGXB3
chr5	150000738	150053127	NM_014983.3	1.98	+	HMGXB3
chr14	51847171	51969799	XM_024449632.1	1.98	+	GNG2
chr5	149993117	150000653	NM_001243253.2	1.98	-	TIGD6
chr5	149993117	150000653	NM_030953.4	1.98	-	TIGD6
chr16	67029148	67101057	NM_001368707.1	1.98	+	CBFB
chr16	67029148	67101057	NM_001368708.1	1.98	+	CBFB
chr16	67029148	67101057	NM_001368709.1	1.98	+	CBFB
chr16	67029148	67101057	NM_001368710.1	1.98	+	CBFB
chr16	67029148	67101057	NM_001755.3	1.98	+	CBFB
chr16	67029148	67101057	NM_022845.3	1.98	+	CBFB
chr4	76114663	76148396	NM_017426.4	1.98	-	NUP54
chr1	40691703	40771602	NM_001142587.2	1.98	+	NFYC
chr1	40691703	40771602	NM_001142588.2	1.98	+	NFYC
chr1	40691703	40771602	NM_001142589.2	1.98	+	NFYC
chr1	40691703	40771602	NM_014223.5	1.98	+	NFYC
chr1	40691698	40771602	XM_006710661.2	1.979	+	NFYC
chr1	40691698	40771602	XM_017001365.2	1.979	+	NFYC
chr22	50523567	50525604	NM_005138.2	1.979	-	SCO2
chr22	50523567	50525603	NM_001169111.1	1.979	-	SCO2
chr14	51847164	51969799	XM_017021377.1	1.979	+	GNG2
chr14	51847164	51969799	XM_024449634.1	1.979	+	GNG2
chr1	26876131	26890282	NM_018066.4	1.979	-	GPN2
chr13	36301637	36346393	NM_001142296.2	1.979	-	SPART
chr13	36301637	36346393	NM_015087.5	1.979	-	SPART
chr13	36301643	36346393	XM_005266313.5	1.979	-	SPART
chr16	18791668	18801548	NM_015161.3	1.979	-	ARL6IP1
chr15	48139426	48178361	XM_006720553.3	1.978	-	MYEF2
chr15	48139440	48178361	XM_017022288.1	1.978	-	MYEF2
chr15	48139440	48178361	XM_017022289.1	1.978	-	MYEF2
chr15	48139440	48178361	XM_017022290.1	1.978	-	MYEF2
chr15	48134631	48178361	XM_017022291.1	1.978	-	MYEF2
chr15	48134631	48178361	XM_017022292.1	1.978	-	MYEF2
chr17	7582169	7583326	XM_006721623.4	1.978	-	LOC100996842
chr1	40692007	40771602	NM_001142590.2	1.978	+	NFYC
chr14	51847160	51969799	XM_024449633.1	1.978	+	GNG2
chr12	50504984	50748656	NM_173602.3	1.978	+	DIP2B
chr3	17157163	17742617	XM_011534283.3	1.978	-	TBC1D5
chr3	17157163	17742617	XM_017007552.2	1.978	-	TBC1D5
chr3	17157163	17742617	XM_017007553.2	1.978	-	TBC1D5
chr3	17157163	17742617	XM_017007555.2	1.978	-	TBC1D5
chr3	17157163	17742617	XM_024453839.1	1.978	-	TBC1D5
chr3	17157163	17742617	XM_024453840.1	1.978	-	TBC1D5
chr3	17157163	17742602	XM_011534281.1	1.978	-	TBC1D5
chr15	58879049	58933324	XM_017022579.1	1.978	-	SLTM
chr13	36301637	36346796	NM_001142295.1	1.978	-	SPART
chr21	37073321	37203106	XM_005261048.1	1.978	+	TTC3
chr21	37073321	37203106	XM_017028461.2	1.978	+	TTC3
chr16	89707132	89720542	XM_005256330.4	1.978	-	VPS9D1
chr5	38937919	39074388	XM_017009311.1	1.977	-	RICTOR
chr5	38937924	39074388	XM_017009312.1	1.977	-	RICTOR
chr5	38937919	39074398	NM_001285439.2	1.977	-	RICTOR
chr5	38937919	39074398	NM_001285440.2	1.977	-	RICTOR
chr5	38937919	39074398	NM_152756.5	1.977	-	RICTOR
chr5	38937919	39074401	XM_017009314.2	1.977	-	RICTOR
chr5	38937924	39074401	XM_017009315.2	1.977	-	RICTOR
chr5	38937919	39074420	XM_006714463.3	1.977	-	RICTOR
chr5	38937919	39074420	XM_011514005.2	1.977	-	RICTOR
chr1	97719757	97921058	NM_001160301.1	1.977	-	DPYD
chr1	97077742	97921058	XM_005270562.3	1.977	-	DPYD
chr1	97190232	97921058	XM_006710397.3	1.977	-	DPYD
chr1	97077742	97921053	XM_017000510.1	1.977	-	DPYD
chr1	97077742	97921052	XM_017000507.1	1.977	-	DPYD
chr1	97077742	97921033	NM_000110.4	1.977	-	DPYD
chr1	97077742	97920997	XM_017000509.2	1.977	-	DPYD
chr1	97077742	97920996	XM_017000508.2	1.977	-	DPYD
chr6	138404222	138422196	NM_001326381.2	1.977	+	HEBP2
chr6	138404222	138422196	NM_014320.3	1.977	+	HEBP2
chr6	116100832	116238148	XM_006715378.3	1.977	+	NT5DC1
chr6	116100852	116249496	NM_152729.3	1.977	+	NT5DC1
chr5	68215755	68301820	NM_181523.3	1.977	+	PIK3R1
chr5	68215736	68301820	XM_005248542.3	1.977	+	PIK3R1
chr17	54960421	54968653	NM_004375.5	1.977	-	COX11
chr17	54953655	54968696	XM_011524342.3	1.977	-	COX11
chr17	54953655	54968696	XM_017024192.2	1.977	-	COX11
chr17	54953655	54968696	XM_017024193.2	1.977	-	COX11
chr17	54951897	54968696	XM_017024196.2	1.977	-	COX11
chr17	54951897	54968696	XM_024450583.1	1.977	-	COX11
chr17	54951897	54968696	XM_024450584.1	1.977	-	COX11
chr12	26938469	26966647	NM_001171887.2	1.977	+	FGFR1OP2
chr12	26938469	26966647	NM_015633.3	1.977	+	FGFR1OP2
chr7	112775073	112790402	XM_017012524.2	1.977	-	TMEM168
chr7	112765731	112790400	XM_024446869.1	1.977	-	TMEM168
chr7	112762376	112790392	NM_001287497.2	1.977	-	TMEM168
chr7	112762376	112790392	NM_022484.6	1.977	-	TMEM168
chr20	8132265	8884899	NM_015192.4	1.977	+	PLCB1
chr20	8132265	8884899	NM_182734.3	1.977	+	PLCB1
chr19	58408679	58418326	XM_005258630.5	1.977	+	ZNF584
chr19	58408673	58418326	NM_001318002.1	1.976	+	ZNF584
chr19	58408648	58418326	NM_001363680.1	1.976	+	ZNF584
chr19	58408648	58418326	NM_173548.3	1.976	+	ZNF584
chr7	112765727	112790148	XM_017012523.2	1.976	-	TMEM168
chr3	17157163	17742630	XM_011534284.2	1.976	-	TBC1D5
chr2	159315311	159615755	XM_011511048.2	1.976	-	BAZ2B
chr2	159315311	159615755	XM_017003933.1	1.976	-	BAZ2B
chr12	92770636	92929294	NM_003566.4	1.976	-	EEA1
chr12	92772508	92929310	XM_011538814.2	1.976	-	EEA1
chr1	66999349	67054147	NM_015139.3	1.976	-	SLC35D1
chr13	31199985	31332269	XM_011534936.1	1.976	+	B3GLCT
chr1	91260765	91404539	XM_011540850.2	1.976	-	HFM1
chr7	148807382	148884290	NM_001203247.2	1.976	-	EZH2
chr7	148807382	148884290	NM_001203248.2	1.976	-	EZH2
chr7	148807382	148884290	NM_004456.5	1.976	-	EZH2
chr7	148807382	148884290	NM_152998.3	1.976	-	EZH2
chr7	148807377	148884290	XM_011515894.2	1.976	-	EZH2
chr5	77430519	77492189	XM_017009606.1	1.976	-	WDR41
chr5	77430932	77492315	NM_018268.4	1.976	-	WDR41
chr7	148807377	148884289	XM_011515898.2	1.976	-	EZH2
chr5	118836073	118988219	NM_001308081.1	1.976	-	DTWD2
chr3	130894083	131003201	NM_001199179.2	1.975	+	ATP2C1
chr3	130894083	131016711	NM_001199183.2	1.975	+	ATP2C1
chr3	130894083	131003201	NM_001199184.2	1.975	+	ATP2C1
chr5	172209645	172283763	NM_152277.3	1.975	-	UBTD2
chr5	172209644	172283796	XM_017010022.1	1.975	-	UBTD2
chr8	17156481	17224798	NM_016353.5	1.975	+	ZDHHC2
chr5	77430519	77492506	XM_005248551.4	1.975	-	WDR41
chr5	77436282	77492506	XM_005248552.3	1.975	-	WDR41
chr5	77436282	77492506	XM_011543507.2	1.975	-	WDR41
chr9	124878274	124941082	NM_002077.4	1.975	-	GOLGA1
chr3	158802053	158829718	NM_001167903.2	1.975	+	MFSD1
chr3	158802053	158829718	NM_001289406.2	1.975	+	MFSD1
chr3	158802053	158829718	NM_001289407.2	1.975	+	MFSD1
chr3	158802053	158829715	NM_022736.4	1.975	+	MFSD1
chr3	158801990	158827340	XM_006713730.2	1.975	+	MFSD1
chr18	12661957	12702721	XM_005258149.5	1.975	-	CEP76
chr18	12672624	12702722	NM_024899.4	1.975	-	CEP76
chr18	12669629	12702722	XM_017025981.2	1.975	-	CEP76
chr18	12672883	12702722	XM_017025983.2	1.975	-	CEP76
chr18	12672626	12702776	NM_001271989.1	1.975	-	CEP76
chr18	12672883	12702776	XM_017025984.1	1.975	-	CEP76
chr3	57625453	57693076	NM_152678.3	1.975	-	DENND6A
chr3	129167826	129183895	NM_001127192.2	1.975	-	CNBP
chr3	129167826	129183895	NM_001127193.2	1.975	-	CNBP
chr3	129167826	129183895	NM_001127194.2	1.975	-	CNBP
chr3	129167826	129183895	NM_001127195.2	1.975	-	CNBP
chr3	129167826	129183895	NM_001127196.2	1.975	-	CNBP
chr3	129167826	129183895	NM_003418.5	1.975	-	CNBP
chr4	76114663	76148433	XM_011532033.3	1.975	-	NUP54
chr13	31199974	31332275	NM_194318.4	1.974	+	B3GLCT
chr13	31199974	31332269	XM_017020395.1	1.974	+	B3GLCT
chr11	9384651	9448126	NM_006391.3	1.974	+	IPO7
chr14	51847130	51969799	XM_006720173.2	1.974	+	GNG2
chr3	57625453	57693081	XM_006713020.2	1.974	-	DENND6A
chr10	17315413	17454336	XM_017016174.1	1.974	-	ST8SIA6
chr10	17315413	17454076	XM_024447974.1	1.974	-	ST8SIA6
chr15	58879049	58933675	XM_017022576.1	1.974	-	SLTM
chr15	58879049	58933675	XM_024450055.1	1.974	-	SLTM
chr15	58879049	58933678	NM_001013843.3	1.974	-	SLTM
chr15	58879049	58933678	NM_024755.4	1.974	-	SLTM
chr3	130894096	131016683	XM_005247356.3	1.973	+	ATP2C1
chr3	57625453	57693087	XM_017005864.1	1.973	-	DENND6A
chr21	37073289	37203106	XM_005261049.1	1.973	+	TTC3
chr21	37073289	37203106	XM_005261052.1	1.973	+	TTC3
chr21	37073289	37203106	XM_017028462.2	1.973	+	TTC3
chr6	111299032	111483710	NM_001286431.2	1.973	-	REV3L
chr6	111299030	111483714	NM_001286432.1	1.973	-	REV3L
chr6	111299030	111483714	NM_002912.4	1.973	-	REV3L
chr10	99875624	100009947	XM_006717735.3	1.973	-	DNMBP
chr10	99875576	100009946	NM_015221.4	1.973	-	DNMBP
chr10	99875576	100009941	XM_011539559.2	1.973	-	DNMBP
chr19	32405769	32485889	NM_001172774.2	1.973	+	DPY19L3
chr19	32405767	32485889	XM_017026367.2	1.973	+	DPY19L3
chr17	7581966	7583517	NM_001322800.1	1.973	-	LOC100996842
chr20	17968935	17991121	XM_005260870.4	1.973	+	MGME1
chr20	17968935	17991121	XM_006723663.4	1.973	+	MGME1
chr17	54968727	55164284	XM_017024410.1	1.972	+	STXBP4
chr13	50909790	50956761	NM_024570.4	1.972	+	RNASEH2B
chr17	54968728	55164284	XM_005257187.4	1.972	+	STXBP4
chr17	54968728	55043670	XM_017024414.2	1.972	+	STXBP4
chr17	54968728	55047153	XM_017024415.1	1.972	+	STXBP4
chr8	67197672	67343823	XM_005251134.5	1.972	-	ARFGEF1
chr2	38982802	39120691	XM_005264515.4	1.972	-	SOS1
chr8	67197657	67343780	NM_006421.5	1.972	-	ARFGEF1
chr15	79843546	79897048	NM_006441.3	1.972	-	MTHFS
chr13	50910007	50956764	XM_011535233.2	1.972	+	RNASEH2B
chr17	54968730	55043670	XM_006721797.4	1.972	+	STXBP4
chr20	32358343	32372548	NM_001164603.1	1.972	+	ASXL1
chr20	32358330	32439318	NM_015338.6	1.972	+	ASXL1
chr15	44288708	44339423	XM_017021880.2	1.972	+	CASC4
chr7	96688766	96709890	NM_006304.1	1.972	-	SEM1
chr15	44288718	44415757	NM_138423.4	1.972	+	CASC4
chr15	44288718	44415757	NM_177974.3	1.972	+	CASC4
chr1	200644036	200669997	NM_001349801.2	1.972	-	DDX59
chr1	200644036	200669997	NM_001349803.2	1.972	-	DDX59
chr1	200644036	200669997	NM_001349804.1	1.972	-	DDX59
chr1	200644036	200669906	NM_001031725.6	1.972	-	DDX59
chr1	200640804	200669906	NM_001320181.2	1.972	-	DDX59
chr1	200640804	200669906	NM_001349802.3	1.972	-	DDX59
chr20	17968942	17991121	NM_001363738.1	1.972	+	MGME1
chr13	50909755	50970461	XM_011535229.1	1.971	+	RNASEH2B
chr13	50909755	50951947	XM_011535230.2	1.971	+	RNASEH2B
chr13	50909755	50951947	XM_011535231.2	1.971	+	RNASEH2B
chr13	50909755	50970461	XM_017020747.1	1.971	+	RNASEH2B
chr5	111092171	111130501	NM_139281.2	1.971	+	WDR36
chr17	7558291	7561607	NM_001198622.1	1.971	+	TNFSF13
chr17	7558291	7561607	NM_001198623.1	1.971	+	TNFSF13
chr17	7558291	7561607	NM_001198624.1	1.971	+	TNFSF13
chr17	7558291	7561607	NM_003808.3	1.971	+	TNFSF13
chr17	7558291	7561607	NM_172087.2	1.971	+	TNFSF13
chr17	7558291	7561607	NM_172088.2	1.971	+	TNFSF13
chr18	12703041	12725739	NM_020232.5	1.971	+	PSMG2
chr6	28324736	28336374	NM_001243241.1	1.971	-	ZSCAN31
chr6	28324736	28336374	NM_001243242.1	1.971	-	ZSCAN31
chr6	28324736	28336374	NM_001243244.1	1.971	-	ZSCAN31
chr6	28324736	28336374	NM_030899.4	1.971	-	ZSCAN31
chr1	200644036	200669735	NM_001349799.2	1.971	-	DDX59
chr18	36828816	37226678	XM_005258315.5	1.971	+	KIAA1328
chr18	36828816	37160292	XM_011526100.3	1.971	+	KIAA1328
chr18	36794105	36829215	NM_001271949.1	1.971	-	TPGS2
chr18	36794105	36829215	NM_001271950.1	1.971	-	TPGS2
chr18	36786483	36829215	NM_001271951.1	1.971	-	TPGS2
chr18	36798017	36829215	NM_001271952.1	1.971	-	TPGS2
chr18	36798017	36829215	NM_001271954.1	1.971	-	TPGS2
chr18	36786483	36829215	NM_001271955.1	1.971	-	TPGS2
chr18	36780023	36829215	NM_001271956.1	1.971	-	TPGS2
chr1	66999377	67054414	XM_011541070.2	1.971	-	SLC35D1
chr18	36829139	37226678	XM_024451226.1	1.971	+	KIAA1328
chr18	36829126	37225333	NM_001322327.2	1.971	+	KIAA1328
chr18	36829126	37225333	NM_001353918.2	1.971	+	KIAA1328
chr18	36829126	37225333	NM_001353919.2	1.971	+	KIAA1328
chr18	36829126	37225333	NM_001353920.2	1.971	+	KIAA1328
chr18	36829126	37225333	NM_020776.3	1.971	+	KIAA1328
chr18	36786628	36828929	XM_005258242.4	1.971	-	TPGS2
chr18	36786572	36829001	NM_001271953.2	1.971	-	TPGS2
chr18	36781894	36829001	NM_001330572.2	1.971	-	TPGS2
chr18	36794107	36829001	NM_015476.4	1.971	-	TPGS2
chr18	36780194	36829001	XM_017025701.2	1.971	-	TPGS2
chr18	36777646	36829002	XM_017025702.2	1.971	-	TPGS2
chr1	66999377	67054415	XM_006710478.2	1.971	-	SLC35D1
chr10	68332010	68343195	NM_001322434.1	1.971	+	HNRNPH3
chr10	68332010	68343195	NM_001322436.1	1.971	+	HNRNPH3
chr10	68332010	68343195	NM_001322439.1	1.971	+	HNRNPH3
chr10	68332010	68343195	NM_001322440.1	1.971	+	HNRNPH3
chr10	68332010	68343195	NM_001322442.1	1.971	+	HNRNPH3
chr10	68332010	68343195	NM_001322443.1	1.971	+	HNRNPH3
chr10	68332010	68343195	NM_001322444.1	1.971	+	HNRNPH3
chr10	68332010	68343195	NM_001322446.1	1.971	+	HNRNPH3
chr10	68332010	68343195	NM_001322447.1	1.971	+	HNRNPH3
chr10	68332010	68343195	NM_001322448.1	1.971	+	HNRNPH3
chr10	68332010	68343195	NM_001322450.1	1.971	+	HNRNPH3
chr10	68332010	68343195	NM_001322451.1	1.971	+	HNRNPH3
chr10	68332010	68343195	NM_001322452.1	1.971	+	HNRNPH3
chr10	68332010	68343195	NM_001322453.1	1.971	+	HNRNPH3
chr10	68332010	68343195	NM_012207.2	1.971	+	HNRNPH3
chr10	68332010	68343195	NM_021644.3	1.971	+	HNRNPH3
chr12	26905178	26937999	XM_005253422.4	1.971	-	INTS13
chr12	26905170	26937999	XM_011520751.3	1.971	-	INTS13
chr12	26905178	26937999	XM_011520752.3	1.971	-	INTS13
chr5	43526290	43556853	XM_017008956.2	1.971	-	PAIP1
chr3	39384435	39397314	XM_024453611.1	1.971	+	SLC25A38
chr3	41199421	41240444	XM_006712983.2	1.97	+	CTNNB1
chr21	34073577	34106259	NM_006933.7	1.97	+	SLC5A3
chr21	34073577	34143029	NM_032476.4	1.97	+	MRPS6
chr10	68331692	68343195	NM_001322438.1	1.97	+	HNRNPH3
chr10	68331692	68343195	NM_001322445.1	1.97	+	HNRNPH3
chr18	46173552	46266459	XM_011525822.2	1.97	+	C18orf25
chr18	46173556	46266988	XM_017025555.1	1.97	+	C18orf25
chr12	26905178	26937995	XM_017019636.2	1.97	-	INTS13
chr12	26905178	26937995	XM_024449056.1	1.97	-	INTS13
chr18	36786577	36828803	XM_011525917.3	1.97	-	TPGS2
chr18	36795951	36828803	XM_017025699.2	1.97	-	TPGS2
chr18	36777646	36828803	XM_017025703.2	1.97	-	TPGS2
chr11	108008897	108107760	NM_003478.6	1.969	+	CUL5
chr11	108008897	108107765	XM_005271682.2	1.969	+	CUL5
chr14	59472687	59484354	NM_001331158.1	1.969	-	L3HYPDH
chr3	57625453	57693117	XM_006713019.3	1.969	-	DENND6A
chr20	32358061	32438415	XM_006723727.3	1.969	+	ASXL1
chr20	32358061	32439318	XM_017027706.1	1.969	+	ASXL1
chr6	115941030	116100738	XM_011535656.2	1.969	-	FRK
chr3	17157163	17742683	XM_017007556.1	1.969	-	TBC1D5
chr4	123398385	123403759	NM_001258039.1	1.969	+	SPRY1
chr17	7583646	7588211	NM_001330073.1	1.969	+	MPDU1
chr6	115941030	116100737	XM_005266882.4	1.969	-	FRK
chr6	115941030	116100737	XM_011535653.2	1.969	-	FRK
chr6	115941030	116100737	XM_011535654.2	1.969	-	FRK
chr6	115941030	116100737	XM_011535655.2	1.969	-	FRK
chr4	169094258	169270955	NM_020870.4	1.969	-	SH3RF1
chr18	36829255	37226678	XM_005258318.5	1.969	+	KIAA1328
chr15	41231267	41281886	NM_007236.5	1.969	+	CHP1
chr21	37073253	37203106	NM_001320703.2	1.968	+	TTC3
chr21	37073253	37203106	NM_001320704.2	1.968	+	TTC3
chr21	37073253	37203106	NM_001330681.2	1.968	+	TTC3
chr21	37073253	37203106	NM_001330682.2	1.968	+	TTC3
chr21	37073253	37203106	NM_001330683.2	1.968	+	TTC3
chr21	37073253	37203106	NM_001353936.2	1.968	+	TTC3
chr21	37073253	37203106	NM_001353937.2	1.968	+	TTC3
chr21	37073253	37203106	NM_001353938.2	1.968	+	TTC3
chr21	37073253	37203106	XM_005261056.3	1.968	+	TTC3
chr15	41182742	41230815	XM_011521301.2	1.968	-	EXD1
chr3	146069439	146161183	NM_182943.3	1.968	-	PLOD2
chr15	41231155	41264241	XM_017021879.2	1.968	+	CHP1
chr19	14514763	14517861	NM_001300914.1	1.968	-	DNAJB1
chr15	41182742	41231073	XM_011521298.2	1.968	-	EXD1
chr12	8940360	8949644	NM_002355.4	1.968	-	M6PR
chr12	8950043	9010746	NM_001329101.1	1.968	+	KLRG1
chr12	8950043	9010746	NM_001329102.1	1.968	+	KLRG1
chr12	8950043	9010746	NM_001329103.1	1.968	+	KLRG1
chr15	48178437	48203757	NM_001370415.1	1.968	+	CTXN2
chr12	8940360	8949760	NM_001207024.1	1.968	-	M6PR
chr12	26905180	26937980	NM_018164.3	1.968	-	INTS13
chrX	48696733	48709015	NM_003173.4	1.968	+	SUV39H1
chr1	91260765	91404734	XM_011540849.1	1.968	-	HFM1
chr3	183253817	183273390	XM_005247823.5	1.967	+	B3GNT5
chr17	54968764	55173631	NM_178509.6	1.967	+	STXBP4
chr17	54968764	55043670	XM_006721798.4	1.967	+	STXBP4
chr17	54968764	55164284	XM_017024411.2	1.967	+	STXBP4
chr17	54968764	55101775	XM_017024412.2	1.967	+	STXBP4
chr10	80150888	80205807	NM_001278407.2	1.967	-	ANXA11
chr19	58396089	58397078	NM_001195135.1	1.967	+	RNF225
chr2	240560356	240565255	NM_001370465.2	1.966	+	DUSP28
chr5	43526266	43557076	NM_006451.5	1.966	-	PAIP1
chr15	99565994	99716481	XM_017022201.1	1.966	+	MEF2A
chr15	99565983	99716487	NM_001130927.3	1.966	+	MEF2A
chr15	99565983	99716487	NM_001171894.3	1.966	+	MEF2A
chr15	99565983	99716487	NM_001319206.2	1.966	+	MEF2A
chr15	99565983	99716487	NM_001352614.2	1.966	+	MEF2A
chr15	99565983	99716487	NM_001352615.2	1.966	+	MEF2A
chr15	99565983	99716487	NM_001352618.2	1.966	+	MEF2A
chr15	99565983	99716487	NM_001365201.1	1.966	+	MEF2A
chr15	99565983	99716487	NM_001365202.1	1.966	+	MEF2A
chr15	99565983	99716487	NM_001365203.1	1.966	+	MEF2A
chr15	99565983	99716487	NM_001365204.1	1.966	+	MEF2A
chr15	99565983	99716487	NM_001365205.1	1.966	+	MEF2A
chr15	99565983	99716487	NM_001365206.1	1.966	+	MEF2A
chr15	99565983	99716487	NM_001365207.1	1.966	+	MEF2A
chr15	99565983	99716487	NM_001365208.1	1.966	+	MEF2A
chr15	99565983	99716487	NM_001365209.1	1.966	+	MEF2A
chr15	99565983	99680949	NM_001365210.2	1.966	+	MEF2A
chr15	99565983	99680949	NM_001365211.2	1.966	+	MEF2A
chr15	99565983	99716487	NM_005587.4	1.966	+	MEF2A
chr15	99565982	99716481	XM_017022198.2	1.966	+	MEF2A
chr15	99565546	99716481	XM_011521579.2	1.966	+	MEF2A
chr15	99565962	99680952	XM_005254916.3	1.966	+	MEF2A
chr15	99565962	99695254	XM_011521590.2	1.966	+	MEF2A
chr15	99565582	99716481	XM_011521572.2	1.966	+	MEF2A
chr15	99565927	99716487	NM_001130926.2	1.966	+	MEF2A
chr15	99565699	99716481	XM_011521585.2	1.966	+	MEF2A
chr15	99565699	99716481	XM_011521587.2	1.966	+	MEF2A
chr15	99565699	99716481	XM_017022196.1	1.966	+	MEF2A
chr15	99565699	99716481	XM_017022200.1	1.966	+	MEF2A
chr15	99565699	99716481	XM_017022202.1	1.966	+	MEF2A
chr15	99565711	99716481	XM_011521582.2	1.966	+	MEF2A
chr21	37073234	37203106	XM_005261055.2	1.966	+	TTC3
chr5	110739006	110765156	NM_001303249.3	1.966	+	SLC25A46
chr5	110739006	110765156	NM_138773.4	1.966	+	SLC25A46
chr17	59619688	59696955	NM_001288653.1	1.965	+	CLTC
chr15	50277256	50355155	XM_024449886.1	1.965	-	GABPB1
chr1	40620679	40692103	XM_011542479.2	1.965	-	RIMS3
chr22	41525798	41544605	NM_001282884.1	1.965	-	POLR3H
chr15	99566012	99716481	XM_017022195.1	1.965	+	MEF2A
chr3	41199460	41240444	XM_024453360.1	1.965	+	CTNNB1
chr9	112040782	112175296	NM_001282640.2	1.965	-	SUSD1
chr9	112040782	112175296	NM_001282643.1	1.965	-	SUSD1
chr9	112040782	112175296	NM_022486.5	1.965	-	SUSD1
chr9	112040782	112175296	XM_011518915.2	1.965	-	SUSD1
chr9	112040782	112175296	XM_011518916.3	1.965	-	SUSD1
chr9	112040782	112175296	XM_011518917.2	1.965	-	SUSD1
chr9	112040782	112175296	XM_011518918.2	1.965	-	SUSD1
chr9	112040782	112175296	XM_017015037.2	1.965	-	SUSD1
chr9	112040782	112175296	XM_017015038.2	1.965	-	SUSD1
chr9	112040782	112175296	XM_017015039.2	1.965	-	SUSD1
chr9	112105742	112175296	XM_017015040.2	1.965	-	SUSD1
chr17	7583803	7588204	XM_024451040.1	1.965	+	MPDU1
chr15	50277256	50355161	XM_011521426.3	1.965	-	GABPB1
chr9	214864	465258	NM_203447.3	1.965	+	DOCK8
chr17	54961205	54968784	NM_001162861.2	1.965	-	COX11
chr17	54961205	54968784	NM_001162862.2	1.965	-	COX11
chr17	54962920	54968784	NM_001321518.1	1.965	-	COX11
chr9	122915565	122931511	NM_001304363.2	1.965	-	ZBTB26
chr9	122915565	122931511	NM_020924.4	1.965	-	ZBTB26
chr20	43457895	43464242	NM_006275.6	1.965	+	SRSF6
chr7	139359845	139423456	NM_001270643.1	1.964	+	LUC7L2
chr5	43526266	43557092	NM_182789.3	1.964	-	PAIP1
chr2	38981548	39120462	NM_005633.3	1.964	-	SOS1
chr15	38488096	38564776	XM_005254114.3	1.964	-	RASGRP1
chr15	38488096	38564776	XM_011521151.3	1.964	-	RASGRP1
chr18	46174021	46266991	NM_001008239.2	1.964	+	C18orf25
chr17	7583847	7588204	XM_006721597.2	1.964	+	MPDU1
chr17	7583847	7588204	XM_006721598.3	1.964	+	MPDU1
chr15	41182727	41230756	NM_001286441.2	1.964	-	EXD1
chr15	41182727	41230756	NM_152596.4	1.964	-	EXD1
chr4	76114658	76148514	NM_001278603.1	1.964	-	NUP54
chr19	57280484	57294068	NM_006635.4	1.964	+	ZNF460
chr17	7583851	7588211	NM_004870.4	1.964	+	MPDU1
chr17	7583851	7588204	XM_011524081.2	1.964	+	MPDU1
chr6	132461473	132513115	NM_001326580.2	1.963	-	STX7
chr6	132445866	132513115	NM_003569.3	1.963	-	STX7
chr1	241497618	241519693	XM_011544132.2	1.963	-	FH
chr20	59025474	59032334	NM_006886.4	1.963	-	ATP5F1E
chr3	41199476	41240444	XM_006712985.1	1.963	+	CTNNB1
chr2	64092853	64144395	XM_017004520.1	1.963	-	PELI1
chr2	240468631	240560782	XM_024452952.1	1.963	-	ANKMY1
chr9	127731523	127735322	XM_011518554.2	1.962	-	TOR2A
chr9	127731523	127735293	NM_001085347.3	1.962	-	TOR2A
chr9	127731523	127735293	NM_001134430.3	1.962	-	TOR2A
chr9	127731523	127735293	NM_001134431.3	1.962	-	TOR2A
chr9	127731523	127735293	NM_001252018.2	1.962	-	TOR2A
chr9	127731523	127735293	NM_001252021.2	1.962	-	TOR2A
chr9	127731523	127735293	NM_001252023.2	1.962	-	TOR2A
chr9	127731523	127735293	NM_130459.4	1.962	-	TOR2A
chr14	59472683	59484407	NM_001331164.2	1.962	-	L3HYPDH
chr14	59472605	59484407	NM_144581.2	1.962	-	L3HYPDH
chr5	78835012	78985318	XM_011543391.3	1.962	-	ARSB
chr5	78827862	78985318	XM_011543392.3	1.962	-	ARSB
chr5	78884298	78985318	XM_011543393.2	1.962	-	ARSB
chr5	78822886	78985318	XM_017009471.2	1.962	-	ARSB
chr18	46174033	46266991	NM_145055.5	1.962	+	C18orf25
chr5	78777208	78985309	NM_000046.5	1.962	-	ARSB
chr17	29593575	29615005	XM_005257920.5	1.962	+	ANKRD13B
chr17	29593575	29615005	XM_024450570.1	1.962	+	ANKRD13B
chr17	29593576	29612174	XM_011524320.2	1.962	+	ANKRD13B
chr17	29593576	29612262	XM_011524321.2	1.962	+	ANKRD13B
chr16	83807977	83819736	NM_001537.4	1.962	+	HSBP1
chr3	39383369	39397350	NM_001354798.2	1.962	+	SLC25A38
chr3	39383369	39397350	NM_017875.4	1.962	+	SLC25A38
chr15	41182742	41230742	XM_006720415.3	1.962	-	EXD1
chr8	17156018	17230705	XM_011544544.3	1.962	+	ZDHHC2
chr8	17156018	17220453	XM_011544545.3	1.962	+	ZDHHC2
chr3	17157161	17742738	NM_001349073.1	1.962	-	TBC1D5
chr3	17157161	17742738	NM_001349074.1	1.962	-	TBC1D5
chr3	17157161	17742738	NM_001349075.1	1.962	-	TBC1D5
chr3	17157161	17742738	NM_001349076.1	1.962	-	TBC1D5
chr3	17157161	17742738	NM_001349077.1	1.962	-	TBC1D5
chr3	17157161	17742738	NM_001349078.1	1.962	-	TBC1D5
chr3	17157161	17742738	NM_001349079.1	1.962	-	TBC1D5
chr3	17157161	17742738	NM_001349080.1	1.962	-	TBC1D5
chr3	17157161	17742738	NM_001349081.1	1.962	-	TBC1D5
chr3	17157161	17742738	NM_001349082.1	1.962	-	TBC1D5
chr3	17157161	17742738	NM_001349083.1	1.962	-	TBC1D5
chr3	17157161	17742738	NM_001349084.1	1.962	-	TBC1D5
chr3	17157161	17742738	NM_001349085.1	1.962	-	TBC1D5
chr3	17157161	17742738	NM_001349086.1	1.962	-	TBC1D5
chr3	17157161	17742738	NM_001349087.1	1.962	-	TBC1D5
chr3	17157161	17742738	NM_001349088.1	1.962	-	TBC1D5
chr3	17157161	17742738	NM_001349089.1	1.962	-	TBC1D5
chr3	17157161	17742738	NM_001349090.1	1.962	-	TBC1D5
chr3	17157161	17742738	NM_001349091.1	1.962	-	TBC1D5
chr3	17157163	17742738	XM_017007554.1	1.962	-	TBC1D5
chr11	94768355	94876747	NM_001301007.2	1.962	+	AMOTL1
chr11	94768355	94876747	NM_130847.3	1.962	+	AMOTL1
chr2	159315311	159615595	XM_005246488.2	1.962	-	BAZ2B
chr2	159315311	159615595	XM_017003922.1	1.962	-	BAZ2B
chr2	159315311	159615595	XM_017003930.1	1.962	-	BAZ2B
chr2	159315311	159615595	XM_024452829.1	1.962	-	BAZ2B
chr19	57279966	57293568	NM_001330622.1	1.961	+	ZNF460
chr20	17969017	17991121	NM_001310338.2	1.961	+	MGME1
chr20	17969017	17991121	NM_001310339.2	1.961	+	MGME1
chr20	17969017	17991121	NM_052865.4	1.961	+	MGME1
chr5	43526290	43556452	XM_005248230.4	1.961	-	PAIP1
chr6	98870462	98947937	XM_017010726.1	1.961	-	FBXL4
chr14	49893081	49897053	NM_001663.4	1.961	+	ARF6
chr9	124878366	124940980	XM_005251929.4	1.961	-	GOLGA1
chrX	1403138	1453793	XM_005274434.3	1.961	-	ASMTL
chr3	39383352	39397314	XM_006713214.2	1.961	+	SLC25A38
chr15	50277455	50355188	XM_017022053.2	1.961	-	GABPB1
chr15	50277256	50355188	XM_017022054.2	1.961	-	GABPB1
chr15	38488096	38564799	XM_017021860.1	1.961	-	RASGRP1
chr15	79843546	79897284	NM_001199758.1	1.961	-	MTHFS
chr10	87504892	87553460	NM_004897.5	1.961	+	MINPP1
chr10	87504892	87553387	XM_006718078.3	1.961	+	MINPP1
chr10	87504892	87514800	XM_017016965.2	1.961	+	MINPP1
chr10	87504914	87553387	XM_011540379.3	1.961	+	MINPP1
chr13	50909677	50970459	NM_001142279.2	1.961	+	RNASEH2B
chr12	28190445	28550165	XM_006719104.3	1.961	+	CCDC91
chr12	28190445	28550165	XM_024449036.1	1.961	+	CCDC91
chr9	83242991	83538400	NM_001244959.2	1.961	-	FRMD3
chr9	83244621	83538400	NM_174938.6	1.961	-	FRMD3
chr12	28190455	28550165	NM_001330367.2	1.961	+	CCDC91
chr12	28190455	28550165	NM_001352078.2	1.961	+	CCDC91
chr12	28190455	28550165	NM_001352079.2	1.961	+	CCDC91
chr12	28190455	28550165	NM_001352080.2	1.961	+	CCDC91
chr12	28190455	28550165	NM_001352081.2	1.961	+	CCDC91
chr12	28190455	28550165	NM_001352082.2	1.961	+	CCDC91
chr12	28190455	28550165	NM_001352083.2	1.961	+	CCDC91
chr12	28190455	28550165	NM_001352084.2	1.961	+	CCDC91
chr12	28190455	28550165	NM_001352086.2	1.961	+	CCDC91
chr12	28190455	28550165	NM_001352087.2	1.961	+	CCDC91
chr12	28190455	28550165	NM_018318.5	1.961	+	CCDC91
chr12	28190459	28550165	XM_024449034.1	1.961	+	CCDC91
chr12	28190473	28550165	XM_011520735.1	1.961	+	CCDC91
chr12	28190478	28550165	XM_017019569.1	1.961	+	CCDC91
chr12	28190527	28550165	XM_017019574.2	1.961	+	CCDC91
chr12	28190557	28550165	XM_017019572.1	1.961	+	CCDC91
chr12	28190557	28550165	XM_024449033.1	1.961	+	CCDC91
chr12	28190557	28550165	XM_024449037.1	1.961	+	CCDC91
chr12	28190557	28550165	XM_024449039.1	1.961	+	CCDC91
chr7	75092589	75149816	NM_001003795.3	1.961	+	GTF2IRD2B
chr4	73073375	73258797	NM_015574.2	1.961	-	ANKRD17
chr4	73073375	73258797	NM_032217.5	1.961	-	ANKRD17
chr4	73073375	73258797	NM_198889.3	1.961	-	ANKRD17
chr17	62478655	62615475	XM_011524222.3	1.96	+	TLK2
chr17	62478655	62615475	XM_011524223.3	1.96	+	TLK2
chr17	62478655	62615475	XM_011524224.3	1.96	+	TLK2
chr17	62478655	62615475	XM_017024048.2	1.96	+	TLK2
chr17	62478655	62615475	XM_017024049.2	1.96	+	TLK2
chr17	62478655	62615475	XM_017024051.2	1.96	+	TLK2
chr17	62478655	62615475	XM_017024052.2	1.96	+	TLK2
chr17	62478655	62615475	XM_017024054.2	1.96	+	TLK2
chr17	62478655	62615475	XM_017024055.2	1.96	+	TLK2
chr17	62478655	62615475	XM_017024056.2	1.96	+	TLK2
chr5	72956040	73090521	NM_001146032.2	1.96	+	FCHO2
chr5	72956040	73090521	NM_138782.3	1.96	+	FCHO2
chr5	72956046	73090521	XM_017009016.2	1.96	+	FCHO2
chr5	72956046	73076578	XM_017009017.2	1.96	+	FCHO2
chr5	72956046	73076527	XM_017009018.2	1.96	+	FCHO2
chr5	72956046	73072063	XM_017009019.2	1.96	+	FCHO2
chr5	72956046	73076530	XM_017009020.2	1.96	+	FCHO2
chr5	72956046	73076529	XM_017009021.2	1.96	+	FCHO2
chr5	72956046	73070912	XM_017009022.2	1.96	+	FCHO2
chr5	72956046	73058523	XM_017009023.2	1.96	+	FCHO2
chr2	190648894	190692765	NM_001321313.1	1.96	+	NAB1
chr2	190648894	190692765	XM_017004174.1	1.96	+	NAB1
chr11	108009336	108107765	XM_017018364.1	1.96	+	CUL5
chr2	190648897	190692765	XM_005246582.1	1.96	+	NAB1
chr6	98868534	98947945	NM_001278716.2	1.96	-	FBXL4
chr17	59619894	59696955	NM_004859.4	1.96	+	CLTC
chr2	190649082	190692765	NM_001321312.2	1.96	+	NAB1
chr2	190649082	190692765	NM_005966.4	1.96	+	NAB1
chr2	190649102	190692765	XM_024452917.1	1.96	+	NAB1
chr9	35649294	35650930	NM_014450.3	1.96	-	SIT1
chr9	124878366	124940971	XM_006717062.4	1.96	-	GOLGA1
chr2	190649236	190692765	XM_017004173.1	1.96	+	NAB1
chr2	190649233	190692765	XM_017004172.2	1.96	+	NAB1
chr2	190649233	190692765	XM_017004175.2	1.96	+	NAB1
chr2	190649197	190692765	XM_005246583.1	1.96	+	NAB1
chr3	130894196	131016711	XM_017006164.2	1.96	+	ATP2C1
chr15	50275388	50355197	NM_001320910.2	1.96	-	GABPB1
chr15	50275388	50355197	NM_001320915.2	1.96	-	GABPB1
chr15	50275388	50355197	NM_005254.6	1.96	-	GABPB1
chr15	50275388	50355197	NM_016654.5	1.96	-	GABPB1
chr2	190649483	190692765	XM_017004176.1	1.96	+	NAB1
chr8	18055991	18084960	NM_001127505.3	1.96	-	ASAH1
chr8	18055991	18084960	NM_004315.6	1.96	-	ASAH1
chr2	240468631	240560803	XM_024452957.1	1.96	-	ANKMY1
chr5	107859034	108382097	NM_001163315.3	1.96	-	FBXL17
chr3	130894198	131016683	XM_005247358.3	1.96	+	ATP2C1
chr17	45221884	45247317	NM_005892.4	1.96	+	FMNL1
chr2	64092651	64144419	NM_020651.4	1.959	-	PELI1
chr2	64092853	64144419	XM_005264437.3	1.959	-	PELI1
chr2	64092853	64144419	XM_011532996.2	1.959	-	PELI1
chr2	64092853	64144419	XM_011532997.2	1.959	-	PELI1
chr18	12672883	12702533	XM_017025982.1	1.959	-	CEP76
chr2	64092853	64144420	XM_017004521.2	1.959	-	PELI1
chr17	47649918	47685504	NM_002265.6	1.959	+	KPNB1
chr3	41199504	41240442	NM_001098209.2	1.959	+	CTNNB1
chr3	41199504	41240442	NM_001098210.2	1.959	+	CTNNB1
chr3	41199504	41240442	NM_001330729.2	1.959	+	CTNNB1
chr3	41199504	41240442	NM_001904.4	1.959	+	CTNNB1
chr21	37073183	37203117	NM_001001894.2	1.959	+	TTC3
chr15	38488102	38564813	NM_001128602.2	1.959	-	RASGRP1
chr15	38488102	38564813	NM_001306086.2	1.959	-	RASGRP1
chr15	38488102	38564813	NM_005739.4	1.959	-	RASGRP1
chr8	17155999	17208034	XM_011544549.3	1.959	+	ZDHHC2
chr9	34329568	34343698	NM_001161.5	1.959	+	NUDT2
chr9	34329568	34343698	NM_147172.3	1.959	+	NUDT2
chr9	34329568	34343698	NM_147173.3	1.959	+	NUDT2
chr9	34252032	34329236	XM_011517861.2	1.959	-	KIF24
chr9	34252379	34329267	NM_194313.4	1.959	-	KIF24
chr9	34329505	34343712	NM_001244390.1	1.959	+	NUDT2
chr3	126006356	126084290	NM_001008485.1	1.959	-	SLC41A3
chr3	126006356	126084290	NM_001008486.1	1.959	-	SLC41A3
chr3	126006356	126084290	NM_017836.3	1.959	-	SLC41A3
chr9	34252032	34329384	XM_017014698.2	1.959	-	KIF24
chr9	34252032	34329384	XM_024447533.1	1.959	-	KIF24
chr8	95244912	95269200	NM_001363260.1	1.959	-	C8orf37
chr8	95244912	95269200	NM_177965.4	1.959	-	C8orf37
chr5	107878248	108382091	XM_005272048.4	1.959	-	FBXL17
chr5	108297734	108382091	XM_005272050.4	1.959	-	FBXL17
chr5	107946559	108382091	XM_011543574.3	1.959	-	FBXL17
chr5	107957437	108382091	XM_011543575.2	1.959	-	FBXL17
chr5	108184775	108382091	XM_011543576.3	1.959	-	FBXL17
chr5	108179192	108382091	XM_011543577.2	1.959	-	FBXL17
chr5	108105126	108382091	XM_011543578.2	1.959	-	FBXL17
chr5	108340386	108382091	XM_011543579.2	1.959	-	FBXL17
chr5	108340386	108382091	XM_011543580.2	1.959	-	FBXL17
chr5	108219928	108382091	XM_017009729.2	1.959	-	FBXL17
chr16	18791666	18801369	NM_001313858.1	1.959	-	ARL6IP1
chr3	126006356	126084123	XM_005247559.1	1.959	-	SLC41A3
chr3	126006356	126084123	XM_005247564.1	1.959	-	SLC41A3
chr3	126006356	126084123	XM_017006708.1	1.959	-	SLC41A3
chr3	126006356	126084098	XM_006713681.3	1.959	-	SLC41A3
chr3	126006356	126084094	XM_024453609.1	1.959	-	SLC41A3
chr3	126006356	126083948	XM_017006705.1	1.959	-	SLC41A3
chr11	110093391	110171840	NM_033390.2	1.959	+	ZC3H12C
chr3	126006356	126084020	XM_005247562.1	1.959	-	SLC41A3
chr3	126006356	126084020	XM_017006706.1	1.959	-	SLC41A3
chr3	126006356	126084016	XM_024453610.1	1.959	-	SLC41A3
chr3	126006356	126084014	XM_017006709.1	1.959	-	SLC41A3
chr1	91260765	91404802	XM_011540851.1	1.959	-	HFM1
chr17	62478060	62615475	XM_011524221.2	1.958	+	TLK2
chr2	58046655	58161397	XM_017004858.2	1.958	+	VRK2
chr2	58046711	58159919	NM_001130481.2	1.958	+	VRK2
chr15	99565416	99716487	NM_001352617.2	1.958	+	MEF2A
chr2	58046732	58163990	XM_017004861.2	1.958	+	VRK2
chr2	58046732	58163990	XM_017004865.1	1.958	+	VRK2
chr2	58046732	58163990	XM_017004866.1	1.958	+	VRK2
chr7	139359893	139423453	NM_016019.5	1.958	+	LUC7L2
chr2	58046792	58161397	XM_006712090.4	1.958	+	VRK2
chr6	136567885	136793097	XM_011535839.3	1.958	-	MAP3K5
chr6	136557965	136793096	XM_017010870.1	1.958	-	MAP3K5
chr6	136557965	136793096	XM_017010871.1	1.958	-	MAP3K5
chr6	136557965	136793096	XM_017010874.1	1.958	-	MAP3K5
chr6	136557045	136793095	XM_017010872.1	1.958	-	MAP3K5
chr6	136557045	136793095	XM_017010875.1	1.958	-	MAP3K5
chr6	136557045	136793094	XM_017010873.1	1.958	-	MAP3K5
chr2	58046888	58161656	XM_005264540.4	1.958	+	VRK2
chr2	58046641	58159919	NM_001130480.2	1.958	+	VRK2
chr2	58046641	58159919	NM_001130482.2	1.958	+	VRK2
chr2	58046641	58159919	NM_001130483.2	1.958	+	VRK2
chr2	58046641	58159919	NM_001288836.1	1.958	+	VRK2
chr2	58046641	58159919	NM_001288839.1	1.958	+	VRK2
chr2	58046641	58159919	NM_006296.6	1.958	+	VRK2
chr6	98868534	98947964	XM_017010727.2	1.958	-	FBXL4
chr14	59484442	59505406	NM_001098625.2	1.957	+	JKAMP
chr14	59484442	59505406	NM_001284201.1	1.957	+	JKAMP
chr14	59484442	59505406	NM_001284202.1	1.957	+	JKAMP
chr14	59484442	59505406	NM_001284203.1	1.957	+	JKAMP
chr14	59484442	59505406	NM_001284204.1	1.957	+	JKAMP
chr15	48139440	48178516	XM_005254422.4	1.957	-	MYEF2
chr15	48134631	48178516	XM_005254425.4	1.957	-	MYEF2
chr15	48157293	48178516	XM_005254427.4	1.957	-	MYEF2
chr15	48134631	48178516	XM_017022285.1	1.957	-	MYEF2
chr15	48134631	48178516	XM_017022286.1	1.957	-	MYEF2
chr15	48134631	48178516	XM_017022287.1	1.957	-	MYEF2
chr2	159318978	159615564	NM_001329858.2	1.957	-	BAZ2B
chr6	98868534	98947966	XM_005266930.3	1.957	-	FBXL4
chr6	98904094	98947966	XM_011535748.3	1.957	-	FBXL4
chr11	108008732	108074065	XM_011543013.2	1.957	+	CUL5
chr11	108008732	108107765	XM_017018363.2	1.957	+	CUL5
chr12	14746665	14770661	XM_011520896.2	1.957	-	LOC105369669
chr1	91260765	91404812	XM_017000490.1	1.957	-	HFM1
chr1	91260765	91404812	XM_017000491.1	1.957	-	HFM1
chr1	91316100	91404812	XM_017000494.1	1.957	-	HFM1
chr1	91319295	91404812	XM_017000495.1	1.957	-	HFM1
chr1	91316457	91404812	XM_017000496.1	1.957	-	HFM1
chr1	91337515	91404812	XM_024453708.1	1.957	-	HFM1
chr17	62478051	62615475	XM_011524216.2	1.957	+	TLK2
chr17	62478051	62615475	XM_017024047.1	1.957	+	TLK2
chr18	9475512	9538113	NM_006788.4	1.957	+	RALBP1
chr2	190648859	190692765	XM_017004170.1	1.957	+	NAB1
chr2	240468631	240560825	XM_017004276.1	1.957	-	ANKMY1
chr1	234604268	234609524	NM_001077397.1	1.957	-	IRF2BP2
chr1	234604268	234609524	NM_182972.2	1.957	-	IRF2BP2
chr1	77980183	78017963	NM_001317099.1	1.957	+	DNAJB4
chr17	28744010	28750955	NM_004295.4	1.957	+	TRAF4
chr7	148807377	148884147	XM_011515883.2	1.956	-	EZH2
chr9	122931639	123104868	XM_017014567.2	1.956	+	RABGAP1
chr11	62832904	62839658	NM_001307977.1	1.956	-	WDR74
chr5	110417685	110738935	XM_011543555.2	1.956	-	TMEM232
chr5	110503584	110738935	XM_011543557.2	1.956	-	TMEM232
chr5	110417685	110738935	XM_011543566.2	1.956	-	TMEM232
chr5	110503668	110738935	XM_017009705.2	1.956	-	TMEM232
chr5	110417685	110738935	XM_017009707.1	1.956	-	TMEM232
chr5	110417685	110738934	XM_006714670.3	1.956	-	TMEM232
chr5	110417685	110738934	XM_011543552.2	1.956	-	TMEM232
chr5	110475445	110738934	XM_011543559.2	1.956	-	TMEM232
chr5	110503494	110738934	XM_011543561.2	1.956	-	TMEM232
chr5	110503668	110738934	XM_017009706.2	1.956	-	TMEM232
chr7	75092555	75112698	NM_001368301.1	1.956	+	GTF2IRD2B
chr17	28744003	28750955	XM_011525504.3	1.956	+	TRAF4
chr5	110503579	110738933	XM_011543563.2	1.956	-	TMEM232
chr5	110417685	110738933	XM_011543564.3	1.956	-	TMEM232
chr5	110414604	110738933	XM_011543565.3	1.956	-	TMEM232
chr5	110560566	110738933	XM_011543567.3	1.956	-	TMEM232
chr5	110417685	110738933	XM_024446149.1	1.956	-	TMEM232
chr21	37065363	37073157	NM_001320480.1	1.956	-	PIGP
chr21	37065363	37073157	NM_016430.3	1.956	-	PIGP
chr21	37065363	37073157	NM_153682.2	1.956	-	PIGP
chr6	75601879	75718280	NM_001100409.3	1.955	+	SENP6
chr6	75601879	75718280	NM_015571.4	1.955	+	SENP6
chr6	75601879	75717223	XM_006715457.4	1.955	+	SENP6
chr6	75601879	75717223	XM_017010719.2	1.955	+	SENP6
chr6	75601879	75717223	XM_017010723.2	1.955	+	SENP6
chr12	120290638	120313241	XM_006719308.3	1.955	+	SIRT4
chr4	40056840	40158251	XM_017008399.1	1.955	+	N4BP2
chr4	40056821	40158251	XM_011513719.2	1.955	+	N4BP2
chr4	40056222	40158251	XM_017008397.1	1.955	+	N4BP2
chr4	40056224	40158251	XM_011513716.2	1.955	+	N4BP2
chr4	40056224	40187038	XM_011513717.2	1.955	+	N4BP2
chr9	95099053	95317253	NM_001243743.1	1.955	-	FANCC
chr4	40056849	40158251	NM_001318359.2	1.955	+	N4BP2
chr4	40056849	40158251	NM_018177.6	1.955	+	N4BP2
chr12	7094553	7109213	NM_001297640.2	1.955	-	C1RL
chr12	7094553	7109213	NM_001297642.2	1.955	-	C1RL
chr12	7101604	7109213	NM_001297643.2	1.955	-	C1RL
chr12	7094553	7109213	NM_016546.4	1.955	-	C1RL
chr4	84669546	84966689	NM_014991.5	1.955	-	WDFY3
chr4	84669707	84966288	XM_005262858.5	1.954	-	WDFY3
chr4	84669707	84966288	XM_011531757.3	1.954	-	WDFY3
chr4	84669707	84966288	XM_011531760.3	1.954	-	WDFY3
chr4	84669707	84966288	XM_011531761.3	1.954	-	WDFY3
chr4	84669785	84966288	XM_011531762.3	1.954	-	WDFY3
chr4	84669707	84966288	XM_011531763.3	1.954	-	WDFY3
chr4	84669707	84966288	XM_011531764.3	1.954	-	WDFY3
chr4	84733613	84966288	XM_011531766.2	1.954	-	WDFY3
chr4	84740256	84966288	XM_011531767.2	1.954	-	WDFY3
chr4	84669707	84966288	XM_017007906.2	1.954	-	WDFY3
chr4	84669707	84966288	XM_017007907.2	1.954	-	WDFY3
chr4	84669707	84966288	XM_017007908.2	1.954	-	WDFY3
chr4	84669596	84966344	XM_011531759.2	1.954	-	WDFY3
chr7	43583107	43627378	NM_004760.3	1.954	+	STK17A
chr1	91260765	91404836	NM_001017975.5	1.954	-	HFM1
chr7	142854642	142871092	XM_011515879.1	1.954	+	EPHB6
chr7	142854642	142871092	XM_011515880.1	1.954	+	EPHB6
chr7	142854642	142871092	XM_024446674.1	1.954	+	EPHB6
chr7	142854641	142871086	XM_011515881.3	1.954	+	EPHB6
chr7	142854639	142871092	XM_011515882.2	1.954	+	EPHB6
chr7	142854638	142871086	XM_024446675.1	1.954	+	EPHB6
chr12	11649600	11895385	XM_011520607.2	1.953	+	ETV6
chr12	11649600	11895385	XM_017018990.1	1.953	+	ETV6
chr17	62478023	62615475	XM_011524229.2	1.953	+	TLK2
chr6	75601863	75717223	XM_011535746.2	1.953	+	SENP6
chr6	75601863	75717223	XM_011535747.3	1.953	+	SENP6
chr6	75601863	75717223	XM_017010724.2	1.953	+	SENP6
chr6	75601863	75717223	XM_017010725.2	1.953	+	SENP6
chr6	75601863	75717223	XM_024446400.1	1.953	+	SENP6
chr9	95100486	95317240	XM_017014453.1	1.953	-	FANCC
chr9	122931690	123104868	XM_017014569.1	1.953	+	RABGAP1
chr9	122918028	122931264	NM_001304364.1	1.953	-	ZBTB26
chr15	58879049	58933139	XM_011522029.2	1.953	-	SLTM
chr1	77562415	77683426	NM_001308237.1	1.952	-	ZZZ3
chr1	77561525	77683409	XM_005270725.3	1.952	-	ZZZ3
chr1	77562415	77683409	XM_005270727.4	1.952	-	ZZZ3
chr1	77561525	77683397	XM_017000972.1	1.952	-	ZZZ3
chr1	77562415	77683373	XM_005270726.3	1.952	-	ZZZ3
chr1	77564499	77683373	XM_017000970.2	1.952	-	ZZZ3
chr1	77562415	77682657	NM_015534.6	1.952	-	ZZZ3
chr6	16129085	16148247	NM_013262.4	1.952	+	MYLIP
chr6	16129085	16148247	XM_005249032.2	1.952	+	MYLIP
chr6	16129085	16151014	XM_017010789.1	1.952	+	MYLIP
chr6	16129094	16148247	XM_005249033.3	1.952	+	MYLIP
chr6	98873724	98948005	NM_012160.4	1.952	-	FBXL4
chr6	98868534	98948005	XM_017010728.1	1.952	-	FBXL4
chr1	77561525	77683439	XM_005270729.4	1.952	-	ZZZ3
chr1	77561525	77682974	XM_024446298.1	1.952	-	ZZZ3
chr8	8783353	8893629	NM_004225.3	1.951	-	MFHAS1
chr1	91260765	91404855	XM_011540857.1	1.951	-	HFM1
chr20	63520764	63522163	NM_001353423.2	1.951	+	PPDPF
chr20	63520764	63522205	NM_024299.4	1.951	+	PPDPF
chr2	58046593	58159883	XM_006712091.4	1.951	+	VRK2
chr2	58046593	58163992	XM_006712092.4	1.951	+	VRK2
chr2	58046593	58163992	XM_006712093.4	1.951	+	VRK2
chr2	58046593	58163992	XM_017004859.2	1.951	+	VRK2
chr2	58046593	58163992	XM_017004860.2	1.951	+	VRK2
chr2	58046593	58163992	XM_017004862.2	1.951	+	VRK2
chr2	58046593	58163992	XM_017004863.2	1.951	+	VRK2
chr1	241497556	241519784	NM_000143.3	1.951	-	FH
chr15	48178564	48201680	XM_017022178.1	1.951	+	CTXN2
chr14	59484494	59504709	XM_006720171.4	1.95	+	JKAMP
chr15	41332840	41381047	XM_005254428.3	1.95	+	NUSAP1
chr15	41332840	41381047	XM_005254431.3	1.95	+	NUSAP1
chr15	41332840	41381047	XM_006720559.3	1.95	+	NUSAP1
chr15	41332840	41381047	XM_006720562.3	1.95	+	NUSAP1
chr3	42547968	42601077	NM_001201572.2	1.95	-	SEC22C
chr14	59484496	59505347	XM_024449627.1	1.95	+	JKAMP
chr1	149884459	149886681	NM_003528.2	1.949	-	H2BC21
chr2	58047327	58161656	XM_011533092.3	1.949	+	VRK2
chr6	130839346	131063321	NM_001135554.1	1.949	-	EPB41L2
chr6	130839346	131063321	NM_001135555.3	1.949	-	EPB41L2
chr6	130839346	131063321	NM_001199388.2	1.949	-	EPB41L2
chr6	130839346	131063321	NM_001350301.1	1.949	-	EPB41L2
chr6	130839346	131063321	NM_001350303.1	1.949	-	EPB41L2
chr6	130839346	131063321	NM_001350304.1	1.949	-	EPB41L2
chr6	130839346	131063321	NM_001350305.1	1.949	-	EPB41L2
chr6	130839346	131063321	NM_001350307.1	1.949	-	EPB41L2
chr6	130839346	131063321	NM_001350308.1	1.949	-	EPB41L2
chr6	130839346	131063321	NM_001350311.1	1.949	-	EPB41L2
chr6	130839346	131063321	NM_001350312.1	1.949	-	EPB41L2
chr6	130839346	131063321	NM_001350314.1	1.949	-	EPB41L2
chr6	130839346	131063321	NM_001350315.1	1.949	-	EPB41L2
chr6	130839346	131063321	NM_001350320.1	1.949	-	EPB41L2
chr2	190506892	190534348	XM_005246212.3	1.949	-	NEMP2
chr6	130839346	131063250	XM_011535524.2	1.949	-	EPB41L2
chr6	130839346	131063250	XM_011535525.2	1.949	-	EPB41L2
chr6	130839346	131063250	XM_011535527.2	1.949	-	EPB41L2
chr6	130839346	131063250	XM_011535528.2	1.949	-	EPB41L2
chr6	130831451	131063250	XM_017010353.2	1.949	-	EPB41L2
chr6	130839346	131063250	XM_017010356.2	1.949	-	EPB41L2
chr2	70281361	70293457	NM_001317168.1	1.949	-	SNRPG
chr2	70281361	70293457	NM_001317169.1	1.949	-	SNRPG
chr1	149886974	149887410	NM_003517.2	1.949	+	H2AC20
chr6	130839346	131063244	NM_001431.4	1.949	-	EPB41L2
chr6	130839346	131063218	XM_017010350.2	1.949	-	EPB41L2
chr2	202634968	202769756	NM_173511.4	1.948	+	FAM117B
chr11	62832910	62839589	NM_001369447.1	1.948	-	WDR74
[truncated: 63,536 more rows]
