# Supplementary material for: Synergistic effect of HDAC inhibitor Chidamide with Cladribine on cell cycle arrest and apoptosis by targeting HDAC2/c-Myc/RCC1 axis in acute myeloid leukemia
Source: Exp Hematol Oncol. 2023 Feb 27;12:23. doi: 10.1186/s40164-023-00383-5 (PMC9972767; doi:10.1186/s40164-023-00383-5)
Supplement: Supplementary file 3 — Additional file 3: Table S3. The shRNA oligos and primers. [file 40164_2023_383_MOESM3_ESM.xlsx]

## Sheet: Sheet1
The DNA sequence of the shRNA oligos
c-MYC-iF	gatccGCTTCACCAACAGGAACTATGtcaagagCATAGTTCCTGTTGGTGAAGCtttttt
c-MYC-iR	aattaaaaaaGCTTCACCAACAGGAACTATGctcttgaCATAGTTCCTGTTGGTGAAGCg
qPCR primers
c-MYC-sense	5′-CATCAGCACAACTACGCAGC-3′
c-MYC-antisense	5′-GCTGGTGCATTTTCGGTTGT-3′
RCC1-sense	5′- GGCTTGGTGCTGACACTAGGC-3′
RCC1-antisense	5′- CCTCCACTGATGTGTCCCTTC-3′
GAPDH-sense	5′-GTCTCCTCTGACTTCAACAGCG-3′
GAPDH-antisense	5′-ACCACCCTGTTGCTGTAGCCAA-3′
primers for RCC1 promoter
RCC1-promoter-sense,	5′-ATCACACCACTTCCTTCCAG-3′
RCC1-promoter-antisense,	5′-GCCTCCAAAGTGCTGAGATT-3′
