# Supplementary material for: Synergistic effect of HDAC inhibitor Chidamide with Cladribine on cell cycle arrest and apoptosis by targeting HDAC2/c-Myc/RCC1 axis in acute myeloid leukemia
Source: Exp Hematol Oncol. 2023 Feb 27;12:23. doi: 10.1186/s40164-023-00383-5 (PMC9972767; doi:10.1186/s40164-023-00383-5)
Supplement: Supplementary file 4 — Additional file 4: Table S4. The primary antibodies. [file 40164_2023_383_MOESM4_ESM.xlsx]

## Sheet: Sheet1
antibodies	company	Cat No.
c-MYC	Abcam	ab32072
GAPDH	Abcam	ab181602
Goat anti-Rabbit IgG	Abcam	ab150077
cleaved caspase-3	CST	9664
PARP	CST	9542
p21	CST	2947
celeaved caspase-9	CST	7237T
CDK2	CST	18048T
Cyclin E2	CST	4132T
RCC1	CST	3589
Normal Rabbit IgG	CST	2729
HDAC1	proteintech	10197-1-AP
HDAC2	proteintech	12922-3-AP
