# Supplementary material for: Synergistic effect of HDAC inhibitor Chidamide with Cladribine on cell cycle arrest and apoptosis by targeting HDAC2/c-Myc/RCC1 axis in acute myeloid leukemia
Source: Exp Hematol Oncol. 2023 Feb 27;12:23. doi: 10.1186/s40164-023-00383-5 (PMC9972767; doi:10.1186/s40164-023-00383-5)
Supplement: Supplementary file 5 — Additional file 5: Table S5. The half maximal inhibitory concentration of Chidamide in AML cell lines. [file 40164_2023_383_MOESM5_ESM.xlsx]

## Sheet: Sheet1
	24h		48h		72h
cell line	IC50 (uM)	95% CI	IC50 (uM)	95% CI	IC50 (uM)	95% CI)
U937	25.28	20.53-34	10.33	9.336-11.61	3.22	2.74-3.68
THP-1	4.88	4.57-5.2	3.3	2.97-3.62	1.8	1.58-1.99
MV4-11	0.9	0.77-1.05	0.53	0.47-0.60	0.31	0.26-0.36

## Sheet: Sheet2
Half maximal inhibitory concentration of Chidamide (uM)（95% confidence interval）
cell lines	24h		48h		72h
U937	25.28	(20.53-34.00)	10.33	(9.34-11.61)	3.22	(2.74-3.68)
THP-1	4.88	(4.57-5.20)	3.3	(2.97-3.62)	1.8	(1.58-1.99)
MV4-11	0.9	(0.77-1.05)	0.53	(0.47-0.60)	0.31	(0.26-0.36)
