# Supplementary material for: Synergistic effect of HDAC inhibitor Chidamide with Cladribine on cell cycle arrest and apoptosis by targeting HDAC2/c-Myc/RCC1 axis in acute myeloid leukemia
Source: Exp Hematol Oncol. 2023 Feb 27;12:23. doi: 10.1186/s40164-023-00383-5 (PMC9972767; doi:10.1186/s40164-023-00383-5)
Supplement: Supplementary file 8 — Additional file 8: Table S6. The combination index value of Chidamide plus Cladribine in AML cells. [file 40164_2023_383_MOESM8_ESM.xlsx]

## Sheet: Sheet1
U937					THP-1					MV4-11					#1 AML-M5a					#2 AML-M1					#3 r/r AML-M5b					#4 CMML-BP					#5 r/r AML-M2
CHI (uM)	CLA (uM)	inhibition rate (%)	CI value		CHI (uM)	CLA (uM)	inhibition rate (%)	CI value		CHI (uM)	CLA (uM)	Inhibition rate (%)	CI value		CHI (uM)	CLA (uM)	Inhibition rate (%)	CI value		CHI (uM)	CLA (uM)	Inhibition rate (%)	CI value		CHI (uM)	CLA (uM)	Inhibition rate (%)	CI value		CHI (uM)	CLA(uM)	Inhibition rate (%)	CI value		CHI (uM)	CLA (uM)	Inhibition rate (%)	CI value
0.5	0.01	62.3	0.85		0.3	0.02	90.7	1.319		0.1	0.01	52.2	0.706		0.5	0.02	0.73	1.08405		0.5	0.02	0.4	0.72713		0.25	0.02	0.594	1.1667		0.5	0.02	0.62	0.92394		0.5	0.02	0.5	0.78422
1		57.6	0.92		0.5		78.9	0.913		0.2		48.2	0.885		1		0.69	1.33704		1		0.37	0.89963		0.5		0.339	0.70774		1		0.51	0.8375		1		0.41	0.81018
2		46.3	0.845		1		58	0.637		0.4		32.5	0.985		2		0.46	1.10985		2		0.25	0.66004		1		0.297	0.83767		2		0.43	0.87592		2		0.3	0.82245
4		41.2	1.059		2		37.2	0.497		0.8		18.2	1.111		4		0.2	0.85653		4		0.18	0.60403		2		0.127	0.53738		4		0.32	0.92022		4		0.26	1.08317
8		32.4	1.187		4		14.8	0.327		3.2		0.6	0.578		8		0.05	0.56847		6		0.15	0.60261		4		0.123	0.83467		6		0.28	1.04082		6		0.09	0.5569
16		11.3	0.493		8		6.6	0.269		1.6		6.3	1.073		0.5	0.04	0.48	0.81809		8	0.04	0.14	0.67447		8	0.04	0.097	1.15216		8	0.04	0.09	0.53849		8	0.04	0.03	0.29161
0.5	0.02	34.5	0.6		0.3	0.04	59.6	1.039		0.1	0.02	18.1	0.68		1		0.42	0.87679		0.5	0.04	0.28	0.64416		0.25	0.04	0.38	1.13741		0.5	0.04	0.47	1.24619		0.5	0.04	0.39	1.07106
1		32.3	0.615		0.5		46.1	0.838		0.2		15.5	0.731		2		0.31	0.90291		1		0.27	0.74248		0.5		0.233	0.81577		1		0.32	0.96498		1		0.29	0.96873
2		31.1	0.698		1		30.2	0.644		0.4		9.5	0.737		4		0.12	0.64992		2		0.16	0.45803		1		0.154	0.68636		2		0.26	0.93154		2		0.14	0.70144
4		29.8	0.866		2		17.6	0.501		0.8		6	0.82		8		0.05	0.60798		4		0.01	0.02832		2		0.13	0.766		4		0.16	0.80615		4		0.11	0.74634
8		29.8	1.272		4		7.2	0.347		1.6		3	0.894							6		0.006	0.01856		4		0.124	1.05159		6		0.15	0.90049		6		0.07	0.64825
16		12.6	0.671		8		4	0.3		3.2		0.3	0.49							8		0.008	0.02528		8		0.009	0.18089		8		0.06	0.56758		8		0.02	0.33134
